# Supplementary material for: Quantitative MRI for analysis of peritumoral edema in malignant gliomas
Source: PLoS One. 2017 May 23;12(5):e0177135. doi: 10.1371/journal.pone.0177135 (PMC5441583; doi:10.1371/journal.pone.0177135)
Supplement: S1 Dataset — (ZIP) [file pone.0177135.s001.zip]

Archive with 8 entries (5 files):
- S1 Dataset/
- S1 Dataset/All-ROI-data_sySpace.csv
- __MACOSX/
- __MACOSX/S1 Dataset/
- __MACOSX/S1 Dataset/._All-ROI-data_sySpace.csv
- S1 Dataset/rCBV_All-ROI-data_rCBVspace.csv
- __MACOSX/S1 Dataset/._rCBV_All-ROI-data_rCBVspace.csv
- __MACOSX/._S1 Dataset
