# Supplementary material for: Quantitative MRI for analysis of peritumoral edema in malignant gliomas
Source: PLoS One. 2017 May 23;12(5):e0177135. doi: 10.1371/journal.pone.0177135 (PMC5441583; doi:10.1371/journal.pone.0177135)
Supplement: S1 Dataset — (ZIP) [file pone.0177135.s001.zip › S1 Dataset/All-ROI-data_sySpace.csv]

Age	Sex	MevisIdx	VoxelIdx	TumorDist	R1	R2	PD	R1GD	R2GD	PDGD	DiffR1	DiffR2	DiffPD	rCBV
63	M	IDA-001	1	8.2206	0.61989	6.25	93.5	0.57117	6.402	97	-0.048719	0.15205	3.5	0.32338	Oedema
63	M	IDA-001	2	8.2766	0.6019	6.2344	94.3	0.5863	6.2461	94.8	-0.015598	0.011682	0.5	0.31373	Oedema
63	M	IDA-001	3	8.3543	0.59214	6.2035	94.3	0.58924	6.1125	93.1	-0.0028959	-0.091005	-1.2	0.3813	Oedema
63	M	IDA-001	4	7.7465	0.63076	6.2228	90.4	0.5862	6.2933	93.6	-0.044555	0.070491	3.2	0.32338	Oedema
63	M	IDA-001	5	7.7584	0.64181	6.2814	91.5	0.5686	6.3171	95.5	-0.073205	0.035712	4	0.30408	Oedema
63	M	IDA-001	6	7.7941	0.6259	6.3492	93.2	0.56909	6.3131	95.7	-0.056813	-0.036075	2.5	0.29442	Oedema
63	M	IDA-001	7	7.8531	0.60772	6.3694	93.9	0.58517	6.2035	93.4	-0.022546	-0.16595	-0.5	0.27994	Oedema
63	M	IDA-001	8	7.9349	0.60687	6.2933	92.9	0.58973	6.0901	91.7	-0.017143	-0.20313	-1.2	0.35234	Oedema
63	M	IDA-001	9	8.039	0.61361	6.0753	91.2	0.5819	6.0423	91.6	-0.031707	-0.033038	0.4	0.4537	Oedema
63	M	IDA-001	10	8.1643	0.60905	5.8789	90.5	0.57961	6.0386	91.6	-0.029441	0.15975	1.1	0.56471	Oedema
63	M	IDA-001	11	7.3175	0.64201	6.2696	89.1	0.589	6.1652	91.7	-0.053016	-0.10436	2.6	0.37647	Oedema
63	M	IDA-001	12	7.3301	0.64164	6.2814	90.5	0.5765	6.0938	92.8	-0.065141	-0.18756	2.3	0.362	Oedema
63	M	IDA-001	13	7.3678	0.61881	6.3412	92.6	0.57534	6.1013	92.8	-0.043471	-0.23987	0.2	0.35234	Oedema
63	M	IDA-001	14	7.4302	0.60397	6.3371	93	0.58772	6.0976	91.2	-0.016257	-0.23957	-1.8	0.34269	Oedema
63	M	IDA-001	15	7.5167	0.61267	6.2461	91.2	0.59655	6.1087	90	-0.016118	-0.13736	-1.2	0.40061	Oedema
63	M	IDA-001	16	7.6264	0.63496	6.1013	88.8	0.58768	6.1237	90.4	-0.047279	0.022417	1.6	0.47783	Oedema
63	M	IDA-001	17	7.7584	0.62767	6.0423	89	0.5762	6.105	91.1	-0.051465	0.06271	2.1	0.55989	Oedema
63	M	IDA-001	18	7.9116	0.6114	6.1728	90.7	0.58579	6.1125	90.4	-0.025608	-0.06037	-0.3	0.63711	Oedema
63	M	IDA-001	19	8.0848	0.6082	6.3613	91.6	0.61786	6.169	88.4	0.0096575	-0.19229	-3.2	0.69503	Oedema
63	M	IDA-001	20	6.8886	0.63654	6.3052	88.9	0.59231	6.1162	90.4	-0.044225	-0.18896	1.5	0.42957	Oedema
63	M	IDA-001	21	6.902	0.62379	6.1652	90.1	0.57941	5.9559	91.1	-0.044384	-0.2093	1	0.41991	Oedema
63	M	IDA-001	22	6.942	0.60038	6.068	91.6	0.57557	5.9453	91.2	-0.024812	-0.12266	-0.4	0.41026	Oedema
63	M	IDA-001	23	7.0082	0.59077	6.006	91.5	0.59151	6.0168	89.6	0.00073385	0.010841	-1.9	0.40543	Oedema
63	M	IDA-001	24	7.0998	0.60942	6.006	89.4	0.60694	6.1576	88.5	-0.0024782	0.15163	-0.9	0.44405	Oedema
63	M	IDA-001	25	7.2159	0.63947	6.0864	87.5	0.6068	6.25	88.9	-0.032672	0.16357	1.4	0.49714	Oedema
63	M	IDA-001	26	7.3553	0.64441	6.2228	88	0.5933	6.2228	90	-0.051117	0	2	0.55023	Oedema
63	M	IDA-001	27	7.5167	0.62104	6.3816	90.4	0.58865	6.1501	89.8	-0.03239	-0.23156	-0.6	0.60815	Oedema
63	M	IDA-001	28	7.6987	0.6182	6.5104	91.2	0.60994	6.1162	87.7	-0.0082577	-0.39421	-3.5	0.64676	Oedema
63	M	IDA-001	29	6.4598	0.64466	6.3735	87.7	0.605	6.1728	88.6	-0.039665	-0.20065	0.9	0.48266	Oedema
63	M	IDA-001	30	6.4741	0.61725	6.0753	88.7	0.57995	6.0024	90.1	-0.0373	-0.072933	1.4	0.47301	Oedema
63	M	IDA-001	31	6.5167	0.59595	5.7471	89	0.57156	5.9844	90.7	-0.024388	0.23731	1.7	0.47301	Oedema
63	M	IDA-001	32	6.5872	0.58882	5.6054	88.6	0.58934	6.0643	89.1	0.00052053	0.4589	0.5	0.46335	Oedema
63	M	IDA-001	33	6.6846	0.61024	5.7438	87.1	0.61645	6.2461	87.5	0.0062069	0.50227	0.4	0.48266	Oedema
63	M	IDA-001	34	6.8077	0.63955	6.0606	86.3	0.62996	6.3816	87.3	-0.0095888	0.32101	1	0.51162	Oedema
63	M	IDA-001	35	6.9553	0.65193	6.3331	87	0.61835	6.3694	88.4	-0.03358	0.036304	1.4	0.54058	Oedema
63	M	IDA-001	36	7.1258	0.6281	6.4558	89.6	0.60147	6.25	88.8	-0.026634	-0.20578	-0.8	0.56954	Oedema
63	M	IDA-001	37	7.3175	0.62085	6.4935	90.6	0.60555	6.1275	87.6	-0.015301	-0.36606	-3	0.59367	Oedema
63	M	IDA-001	38	7.529	0.62664	6.502	90	0.6283	6.0241	85.7	0.0016537	-0.47785	-4.3	0.61298	Oedema
63	M	IDA-001	39	6.0311	0.6623	6.5359	87.3	0.63171	6.25	86.2	-0.030584	-0.28595	-1.1	0.51645	Oedema
63	M	IDA-001	40	6.0464	0.63211	6.2073	88.1	0.59301	6.1501	89	-0.039097	-0.057263	0.9	0.51645	Oedema
63	M	IDA-001	41	6.092	0.60606	5.7504	87.9	0.57428	6.1652	91	-0.031777	0.4148	3.1	0.51645	Oedema
63	M	IDA-001	42	6.1674	0.59235	5.5648	87.9	0.58945	6.2461	90	-0.002898	0.68127	2.1	0.51645	Oedema
63	M	IDA-001	43	6.2713	0.61809	5.7703	86.7	0.62008	6.3939	88.1	0.001993	0.62352	1.4	0.5261	Oedema
63	M	IDA-001	44	6.4024	0.6488	6.1501	86.1	0.64205	6.5104	87.3	-0.0067484	0.36036	1.2	0.53093	Oedema
63	M	IDA-001	45	6.5591	0.64721	6.4061	87.2	0.63902	6.5147	87.8	-0.0081888	0.10851	0.60001	0.54058	Oedema
63	M	IDA-001	46	6.7396	0.62461	6.4475	89.1	0.62066	6.4267	88.4	-0.0039542	-0.020718	-0.7	0.55023	Oedema
63	M	IDA-001	47	6.942	0.61226	6.3735	90	0.61425	6.2814	87.8	0.0019932	-0.092079	-2.2	0.55989	Oedema
63	M	IDA-001	48	7.1645	0.61342	6.3291	89.6	0.63088	6.12	85.9	0.017453	-0.20916	-3.7	0.56471	Oedema
63	M	IDA-001	49	7.4053	0.61501	6.3371	89.2	0.65003	6.0459	84.8	0.03502	-0.29119	-4.4	0.56954	Oedema
63	M	IDA-001	50	5.6026	0.67545	6.6622	86.9	0.66401	6.2539	83.9	-0.011437	-0.40832	-3	0.50197	Oedema
63	M	IDA-001	51	5.6191	0.65164	6.4267	87.5	0.6205	6.25	87.2	-0.031134	-0.17673	-0.3	0.51645	Oedema
63	M	IDA-001	52	5.6681	0.61387	6.0533	88.3	0.58945	6.3251	90.3	-0.024425	0.27184	2	0.5261	Oedema
63	M	IDA-001	53	5.749	0.60584	5.9453	88.6	0.5988	6.4061	90.2	-0.0070379	0.46085	1.6	0.54058	Oedema
63	M	IDA-001	54	5.8603	0.63601	6.1425	87.4	0.62739	6.5232	88.7	-0.008619	0.38065	1.3	0.55023	Oedema
63	M	IDA-001	55	6.0004	0.65954	6.402	86.6	0.65168	6.592	87.6	-0.0078655	0.18991	1	0.56471	Oedema
63	M	IDA-001	56	6.1674	0.64931	6.5317	87.2	0.65053	6.5833	87.5	0.0012249	0.0516	0.3	0.57437	Oedema
63	M	IDA-001	57	6.359	0.61576	6.502	89	0.63532	6.5359	88	0.01956	0.033998	-1	0.58885	Oedema
63	M	IDA-001	58	6.5731	0.60898	6.3452	89	0.63163	6.4725	87.5	0.022656	0.12731	-1.5	0.58402	Oedema
63	M	IDA-001	59	6.8077	0.61005	6.2035	88.4	0.6416	6.3412	86	0.031548	0.13768	-2.4	0.58402	Oedema
63	M	IDA-001	60	7.0607	0.60558	6.2266	88.4	0.65024	6.2266	84.9	0.044654	0	-3.5	0.57919	Oedema
63	M	IDA-001	61	5.1743	0.67326	6.5703	85.7	0.67967	6.2422	82.6	0.0064064	-0.3281	-3.1	0.48749	Oedema
63	M	IDA-001	62	5.1921	0.65394	6.4185	86	0.64458	6.3251	85.3	-0.0093577	-0.093375	-0.7	0.51162	Oedema
63	M	IDA-001	63	5.2452	0.62031	6.2972	87.7	0.61132	6.398	88.4	-0.0089872	0.10072	0.7	0.53575	Oedema
63	M	IDA-001	64	5.3324	0.61618	6.402	88.8	0.61493	6.4391	88.9	-0.0012504	0.037101	0.099998	0.56471	Oedema
63	M	IDA-001	65	5.4523	0.64805	6.5876	87.8	0.64445	6.502	87.6	-0.0035917	-0.085665	-0.2	0.57919	Oedema
63	M	IDA-001	66	5.6026	0.66966	6.6711	86.5	0.66379	6.5359	86.6	-0.0058675	-0.13517	0.099998	0.59367	Oedema
63	M	IDA-001	67	5.781	0.65159	6.689	87	0.66002	6.4851	86.3	0.0084293	-0.20388	-0.7	0.61298	Oedema
63	M	IDA-001	68	5.985	0.62112	6.6489	88.4	0.64549	6.4599	86.5	0.024376	-0.18899	-1.9	0.62263	Oedema
63	M	IDA-001	69	6.2121	0.61485	6.4683	88.2	0.64566	6.4935	86.3	0.030806	0.025201	-1.9	0.6178	Oedema
63	M	IDA-001	70	6.4598	0.61996	6.25	87.2	0.65694	6.4809	85.2	0.036981	0.23088	-2	0.60333	Oedema
63	M	IDA-001	71	6.7259	0.62243	6.25	86.9	0.65729	6.3613	84.4	0.034857	0.11132	-2.5	0.58885	Oedema
63	M	IDA-001	72	7.0082	0.61789	6.4267	87.6	0.64977	6.2972	84.6	0.031878	-0.12951	-3	0.57437	Oedema
63	M	IDA-001	73	4.7462	0.65522	6.2696	84.2	0.67568	6.3091	82.8	0.020454	0.039556	-1.4	0.47301	Oedema
63	M	IDA-001	74	4.7656	0.64508	6.135	83.8	0.65304	6.4226	84.7	0.0079618	0.28764	0.89999	0.51162	Oedema
63	M	IDA-001	75	4.8234	0.61835	6.2893	86	0.62767	6.4558	86.6	0.0093149	0.16647	0.6	0.54541	Oedema
63	M	IDA-001	76	4.9181	0.62123	6.6138	87.7	0.63167	6.402	86.7	0.010438	-0.21171	-1	0.58402	Oedema
63	M	IDA-001	77	5.0478	0.65902	6.7797	86.5	0.66002	6.4061	85.6	0.0010005	-0.37351	-0.9	0.60333	Oedema
63	M	IDA-001	78	5.2098	0.68148	6.7476	85.2	0.68023	6.402	84.7	-0.0012516	-0.34559	-0.5	0.62746	Oedema
63	M	IDA-001	79	5.4012	0.65937	6.7249	86.2	0.66622	6.3171	84.6	0.0068529	-0.40783	-1.6	0.64194	Oedema
63	M	IDA-001	80	5.6191	0.62504	6.734	88.2	0.64637	6.2617	84.9	0.021332	-0.47227	-3.3	0.66124	Oedema
63	M	IDA-001	81	5.8603	0.62274	6.5833	88	0.64809	6.3291	84.5	0.025346	-0.25416	-3.5	0.64676	Oedema
63	M	IDA-001	82	6.1223	0.63171	6.3412	86.7	0.65994	6.3898	84	0.028223	0.048622	-2.7	0.62263	Oedema
63	M	IDA-001	83	6.4024	0.62889	6.3091	86.6	0.65967	6.3091	83.7	0.030783	0	-2.9	0.5985	Oedema
63	M	IDA-001	84	6.6984	0.6177	6.4599	87.7	0.6491	6.2266	84.1	0.031394	-0.2333	-3.6	0.57437	Oedema
63	M	IDA-001	85	4.3184	0.647	6.0386	83.2	0.66361	6.3613	83.8	0.016616	0.32268	0.60001	0.4537	Oedema
63	M	IDA-001	86	4.3398	0.63343	5.9172	82.7	0.65278	6.4641	84.8	0.019352	0.54696	2.1	0.50197	Oedema
63	M	IDA-001	87	4.4031	0.62116	6.1881	84.5	0.6346	6.4851	85.9	0.013442	0.29697	1.4	0.54541	Oedema
63	M	IDA-001	88	4.5067	0.63577	6.5104	85.3	0.64164	6.4103	85.4	0.0058743	-0.10016	0.099998	0.59367	Oedema
63	M	IDA-001	89	4.6479	0.67006	6.566	84	0.66671	6.3776	84.3	-0.0033506	-0.18844	0.3	0.61298	Oedema
63	M	IDA-001	90	4.8234	0.6897	6.4767	83.3	0.68241	6.3492	83.8	-0.0072953	-0.12748	0.5	0.63711	Oedema
63	M	IDA-001	91	5.0295	0.65755	6.5232	85.7	0.66392	6.2539	83.8	0.0063738	-0.26925	-1.9	0.66124	Oedema
63	M	IDA-001	92	5.2627	0.62383	6.6269	88.2	0.64152	6.1538	83.9	0.017689	-0.47306	-4.3	0.68055	Oedema
63	M	IDA-001	93	5.5196	0.62305	6.5488	87.9	0.6428	6.1501	83.4	0.019745	-0.39873	-4.5	0.66607	Oedema
63	M	IDA-001	94	5.797	0.62735	6.3532	86.7	0.65535	6.1996	83	0.027998	-0.15361	-3.7	0.63228	Oedema
63	M	IDA-001	95	6.092	0.62441	6.3091	86.6	0.65802	6.1996	83.3	0.03361	-0.10952	-3.3	0.5985	Oedema
63	M	IDA-001	96	6.4024	0.61256	6.3939	87.7	0.6502	6.192	84	0.037638	-0.20191	-3.7	0.56954	Oedema
63	M	IDA-001	97	6.6984	0.60909	6.3694	88.1	0.66234	6.3371	83.9	0.053252	-0.032291	-4.2	0.56954	Oedema
63	M	IDA-001	98	3.8911	0.63091	6.0901	84.4	0.64893	6.2266	84.1	0.018014	0.13652	-0.3	0.42474	Oedema
63	M	IDA-001	99	3.9148	0.61527	6.0132	84.4	0.64441	6.2814	84.9	0.029142	0.26818	0.5	0.46818	Oedema
63	M	IDA-001	100	3.9849	0.61889	6.1996	84.7	0.63849	6.402	85.4	0.0196	0.20242	0.7	0.50679	Oedema
63	M	IDA-001	101	4.0991	0.6475	6.2893	83.6	0.6421	6.4599	85.6	-0.0054048	0.17064	2	0.54541	Oedema
63	M	IDA-001	102	4.2538	0.67709	6.1387	82	0.65295	6.4558	85.4	-0.024139	0.31704	3.4	0.57437	Oedema
63	M	IDA-001	103	4.4449	0.6668	6.0277	82.9	0.66133	6.4061	84.9	-0.0054681	0.37842	2	0.58885	Oedema
63	M	IDA-001	104	4.6677	0.63004	6.1881	86.4	0.64737	6.3171	84.8	0.017335	0.129	-1.6	0.60815	Oedema
63	M	IDA-001	105	4.9181	0.60861	6.3939	88.6	0.63727	6.2073	84.2	0.028662	-0.18654	-4.4	0.62746	Oedema
63	M	IDA-001	106	5.1921	0.61497	6.4226	87.8	0.64098	6.12	83.4	0.026016	-0.30266	-4.4	0.61298	Oedema
63	M	IDA-001	107	5.486	0.62727	6.3371	86.3	0.65372	6.1162	82.9	0.026449	-0.22093	-3.4	0.58885	Oedema
63	M	IDA-001	108	5.797	0.62251	6.3251	86.4	0.66103	6.2073	83.5	0.038516	-0.11779	-2.9	0.56954	Oedema
63	M	IDA-001	109	6.092	0.6075	6.3532	87.6	0.6585	6.3091	84.3	0.051005	-0.044092	-3.3	0.54541	Oedema
63	M	IDA-001	110	6.4024	0.60463	6.2933	87.4	0.66716	6.4391	84.1	0.062524	0.14588	-3.3	0.55023	Oedema
63	M	IDA-001	111	3.0687	0.48733	5.6022	96.7	0.52383	5.5679	93.7	0.036505	-0.034313	-3	0.082052	Oedema
63	M	IDA-001	112	3.1576	0.48584	5.3533	96.4	0.49446	5.3505	93.9	0.0086242	-0.0028644	-2.5	0.14962	Oedema
63	M	IDA-001	113	3.3006	0.48928	5.1573	95.6	0.4616	5.2549	94.2	-0.027689	0.097563	-1.4	0.20754	Oedema
63	M	IDA-001	114	3.4909	0.48344	5.0531	95.4	0.44387	5.2165	93.8	-0.03957	0.16343	-1.6	0.27029	Oedema
63	M	IDA-001	115	3.7213	0.47808	5.0226	95.1	0.42994	5.2056	93.7	-0.048139	0.18302	-1.4	0.32338	Oedema
63	M	IDA-001	116	3.9849	0.47279	5.0352	94.8	0.42232	5.2521	94.6	-0.050476	0.21685	-0.2	0.32821	Oedema
63	M	IDA-001	117	4.2538	0.4494	5.0378	96.1	0.41762	5.3476	96.1	-0.031774	0.30981	0	0.33304	Oedema
63	M	IDA-001	118	3.4644	0.60812	6.3452	87	0.64181	5.9809	83.5	0.033683	-0.36432	-3.5	0.39095	Oedema
63	M	IDA-001	119	3.4909	0.60002	6.2735	87.1	0.64189	5.9737	83.7	0.041866	-0.29981	-3.4	0.43439	Oedema
63	M	IDA-001	120	3.5694	0.6236	6.2972	85.5	0.64255	6.2266	84.7	0.018953	-0.07058	-0.8	0.47301	Oedema
63	M	IDA-001	121	3.6964	0.65535	6.1652	83.1	0.638	6.4767	86.1	-0.017352	0.31146	3	0.51162	Oedema
63	M	IDA-001	122	3.8673	0.676	5.8754	81.4	0.62759	6.5104	87.3	-0.048407	0.63498	5.9	0.5261	Oedema
63	M	IDA-001	123	4.0765	0.64834	5.767	83.3	0.6234	6.3816	87.2	-0.024938	0.61461	3.9	0.54058	Oedema
63	M	IDA-001	124	4.3184	0.61286	5.963	86.9	0.62251	6.2814	86.4	0.0096522	0.31838	-0.5	0.55506	Oedema
63	M	IDA-001	125	4.5879	0.60401	6.2035	88.4	0.63383	6.2189	84.9	0.029823	0.015431	-3.5	0.56954	Oedema
63	M	IDA-001	126	4.8805	0.62367	6.3251	86.9	0.6488	6.135	83.3	0.025128	-0.19014	-3.6	0.55989	Oedema
63	M	IDA-001	127	5.1921	0.63694	6.3613	85.6	0.66317	6.1312	83	0.026231	-0.23012	-2.6	0.55023	Oedema
63	M	IDA-001	128	5.486	0.62539	6.398	86.3	0.67173	6.3131	83.9	0.046336	-0.084821	-2.4	0.53093	Oedema
63	M	IDA-001	129	5.797	0.61237	6.4061	87.4	0.66912	6.5274	85	0.05675	0.12127	-2.4	0.51645	Oedema
63	M	IDA-001	130	6.092	0.60691	6.3291	87.1	0.66957	6.6138	84.9	0.062662	0.28464	-2.2	0.53093	Oedema
63	M	IDA-001	131	6.4024	0.60842	6.3251	85.8	0.67363	6.6534	84	0.065207	0.32825	-1.8	0.55506	Oedema
63	M	IDA-001	132	2.6138	0.53787	6.0168	93	0.51989	6.0459	95.7	-0.01798	0.029102	2.7	0.11584	Oedema
63	M	IDA-001	133	2.6138	0.50368	5.7208	95.6	0.52318	5.698	94.8	0.0195	-0.022818	-0.8	0.11101	Oedema
63	M	IDA-001	134	2.6488	0.49273	5.6085	96.7	0.5256	5.4289	93.6	0.032864	-0.17964	-3.1	0.12066	Oedema
63	M	IDA-001	135	2.7514	0.49727	5.4945	95.8	0.51114	5.2938	93	0.013878	-0.2007	-2.8	0.17858	Oedema
63	M	IDA-001	136	2.9144	0.50865	5.2521	94	0.47913	5.2301	93.2	-0.029513	-0.021976	-0.8	0.2365	Oedema
63	M	IDA-001	137	3.1283	0.50439	4.9875	93.3	0.45065	5.1573	93.4	-0.053735	0.16977	0.099998	0.29442	Oedema
63	M	IDA-001	138	3.3835	0.49407	4.8709	93.6	0.43313	5.0968	93.6	-0.060946	0.22592	0	0.33786	Oedema
63	M	IDA-001	139	3.6714	0.47508	4.9092	95.1	0.43156	5.16	94.4	-0.043527	0.25078	-0.7	0.33786	Oedema
63	M	IDA-001	140	3.8673	0.44377	4.985	97.8	0.43554	5.3763	95.6	-0.0082338	0.3913	-2.2	0.33786	Oedema
63	M	IDA-001	141	4.0765	0.41007	4.9628	101	0.43408	5.6022	96.7	0.024013	0.63946	-4.3	0.33786	Oedema
63	M	IDA-001	142	4.3184	0.41418	4.9164	101	0.42882	5.6948	96.5	0.014635	0.77834	-4.5	0.33786	Oedema
63	M	IDA-001	143	3.0384	0.63573	6.6667	85.7	0.64537	6.3052	83.5	0.0096416	-0.3615	-2.2	0.32338	Oedema
63	M	IDA-001	144	3.0384	0.5997	6.4977	88.2	0.64541	5.9172	82.6	0.045711	-0.58057	-5.6	0.362	Oedema
63	M	IDA-001	145	3.0687	0.59386	6.3331	88.3	0.64499	5.848	82.5	0.051135	-0.48517	-5.8	0.39578	Oedema
63	M	IDA-001	146	3.1576	0.6236	6.2893	86.1	0.64767	6.1463	83.8	0.024072	-0.14303	-2.3	0.43439	Oedema
63	M	IDA-001	147	3.3006	0.66463	6.169	83.2	0.63625	6.4641	86.2	-0.028375	0.29509	3	0.47301	Oedema
63	M	IDA-001	148	3.4909	0.67563	5.9242	81.8	0.60857	6.435	88.3	-0.067061	0.51084	6.5	0.48266	Oedema
63	M	IDA-001	149	3.7213	0.64433	5.7971	83.6	0.59319	6.1767	88.4	-0.05114	0.37955	4.8	0.49714	Oedema
63	M	IDA-001	150	3.9849	0.61226	5.9067	86.7	0.60168	6.0314	87	-0.010573	0.12469	0.3	0.50679	Oedema
63	M	IDA-001	151	4.2755	0.61782	6.0864	87.2	0.62367	6.0386	85.2	0.0058568	-0.04778	-2	0.51645	Oedema
63	M	IDA-001	152	4.5879	0.64721	6.2422	85.4	0.64483	6.0496	83.6	-0.0023789	-0.19259	-1.8	0.51162	Oedema
63	M	IDA-001	153	4.8805	0.65837	6.3532	84.5	0.66138	6.1087	83.1	0.0030045	-0.2445	-1.4	0.50679	Oedema
63	M	IDA-001	154	5.1921	0.64675	6.435	85.3	0.66876	6.3452	84.1	0.022015	-0.089829	-1.2	0.50197	Oedema
63	M	IDA-001	155	5.486	0.62637	6.4516	86.8	0.67105	6.6094	85.3	0.044681	0.15777	-1.5	0.48749	Oedema
63	M	IDA-001	156	5.797	0.61797	6.3857	86.8	0.66984	6.689	85.4	0.051867	0.30327	-1.4	0.51162	Oedema
63	M	IDA-001	157	6.092	0.6227	6.3371	85.2	0.66414	6.6445	85	0.041439	0.30738	-0.2	0.55023	Oedema
63	M	IDA-001	158	2.191	0.61395	6.3898	89.2	0.56348	6.2035	92.1	-0.050473	-0.1863	2.9	0.10136	Oedema
63	M	IDA-001	159	2.191	0.58562	6.2775	91	0.53025	6.0314	94.5	-0.055366	-0.2461	3.5	0.11101	Oedema
63	M	IDA-001	160	2.191	0.54732	5.9524	93.2	0.52056	5.8514	95.6	-0.026753	-0.10101	2.4	0.12549	Oedema
63	M	IDA-001	161	2.191	0.52266	5.7537	95.2	0.53076	5.6402	94.6	0.0081003	-0.11358	-0.6	0.13997	Oedema
63	M	IDA-001	162	2.2328	0.52056	5.7372	95.4	0.53453	5.4615	93.4	0.013968	-0.27574	-2	0.15928	Oedema
63	M	IDA-001	163	2.3536	0.52094	5.6306	94.6	0.51913	5.3735	93.1	-0.0018119	-0.25718	-1.5	0.20754	Oedema
63	M	IDA-001	164	2.5421	0.51557	5.2826	93.6	0.48871	5.339	93.4	-0.026859	0.056408	-0.2	0.25581	Oedema
63	M	IDA-001	165	2.7848	0.50571	4.8996	93	0.46079	5.2549	93.6	-0.044928	0.3553	0.6	0.3089	Oedema
63	M	IDA-001	166	3.0687	0.49836	4.7281	92.8	0.44681	5.1387	93.5	-0.051548	0.41061	0.7	0.34752	Oedema
63	M	IDA-001	167	3.3006	0.4849	4.7596	94.3	0.4498	5.176	93.9	-0.035093	0.41635	-0.4	0.34269	Oedema
63	M	IDA-001	168	3.4909	0.46007	4.8852	97.3	0.45897	5.4407	94.8	-0.001098	0.5555	-2.5	0.33786	Oedema
63	M	IDA-001	169	3.7213	0.44291	4.9432	99.5	0.45261	5.7405	96.3	0.0097026	0.79737	-3.2	0.33304	Oedema
63	M	IDA-001	170	3.9148	0.44998	4.931	99	0.44395	5.8106	96.3	-0.0060331	0.87961	-2.7	0.33304	Oedema
63	M	IDA-001	171	2.6138	0.63115	6.7659	86.4	0.65694	6.4516	83.4	0.02579	-0.31429	-3	0.35717	Oedema
63	M	IDA-001	172	2.6138	0.60757	6.3654	87.3	0.65578	6.0901	82.3	0.04821	-0.27524	-5	0.38613	Oedema
63	M	IDA-001	173	2.6488	0.6027	6.0643	87	0.65394	5.9844	82	0.051237	-0.079841	-5	0.41991	Oedema
63	M	IDA-001	174	2.7514	0.63694	6.0901	85.2	0.65419	6.2228	83.1	0.017251	0.13264	-2.1	0.44887	Oedema
63	M	IDA-001	175	2.9144	0.67363	6.1843	83.2	0.64033	6.4558	85.4	-0.0333	0.27149	2.2	0.48266	Oedema
63	M	IDA-001	176	3.1283	0.68162	6.1087	82.2	0.60669	6.3091	87.4	-0.074931	0.20041	5.2	0.47783	Oedema
63	M	IDA-001	177	3.3835	0.65364	5.9737	83.4	0.58973	5.9382	87.2	-0.06391	-0.035473	3.8	0.47783	Oedema
63	M	IDA-001	178	3.6714	0.63107	5.9524	85.3	0.5963	5.7604	86	-0.034771	-0.19201	0.7	0.47783	Oedema
63	M	IDA-001	179	3.9849	0.63633	6.0277	85.7	0.61395	5.8241	84.9	-0.022386	-0.20362	-0.8	0.47783	Oedema
63	M	IDA-001	180	4.2755	0.65522	6.1425	84.6	0.62664	5.9277	84	-0.028577	-0.21482	-0.6	0.47301	Oedema
63	M	IDA-001	181	4.5879	0.66765	6.2578	83.6	0.63504	6.0205	83.8	-0.032604	-0.23735	0.2	0.47301	Oedema
63	M	IDA-001	182	4.8805	0.65712	6.3492	84.1	0.64524	6.2073	84.1	-0.011872	-0.14188	0	0.46818	Oedema
63	M	IDA-001	183	5.1921	0.64931	6.398	85	0.66007	6.4391	84.5	0.010758	0.041197	-0.5	0.46335	Oedema
63	M	IDA-001	184	5.486	0.64288	6.3816	85.3	0.66556	6.566	84.7	0.022677	0.18437	-0.60001	0.49231	Oedema
63	M	IDA-001	185	5.797	0.64965	6.3171	84	0.6595	6.5833	85	0.0098541	0.26616	1	0.53575	Oedema
63	M	IDA-001	186	6.092	0.64717	6.25	82.7	0.651	6.6007	84.9	0.0038339	0.35066	2.2	0.57437	Oedema
63	M	IDA-001	187	1.7717	0.61569	6.3857	88.5	0.59974	6.4185	89.8	-0.015952	0.032789	1.3	0.13032	Oedema
63	M	IDA-001	188	1.7717	0.60987	6.1767	88	0.578	6.2657	90.6	-0.031866	0.089012	2.6	0.086879	Oedema
63	M	IDA-001	189	1.7717	0.60401	6.1576	88.9	0.54855	6.0024	92	-0.055464	-0.15523	3.1	0.077226	Oedema
63	M	IDA-001	190	1.7717	0.5779	6.0423	91.1	0.52972	5.7837	93.3	-0.048184	-0.25861	2.2	0.10619	Oedema
63	M	IDA-001	191	1.7717	0.55522	5.8241	92.7	0.53556	5.7013	93.7	-0.019655	-0.12286	1	0.13514	Oedema
63	M	IDA-001	192	1.7717	0.54819	5.7703	93.6	0.54756	5.6593	93.4	-0.00063038	-0.11103	-0.2	0.1641	Oedema
63	M	IDA-001	193	1.8231	0.55024	5.8106	93.6	0.54206	5.571	93.2	-0.0081724	-0.23954	-0.4	0.19789	Oedema
63	M	IDA-001	194	1.9691	0.54063	5.6497	93.6	0.52102	5.4945	93.7	-0.019605	-0.15521	0.099998	0.24133	Oedema
63	M	IDA-001	195	2.191	0.51948	5.2411	93.9	0.49336	5.4496	94.5	-0.026116	0.2085	0.6	0.27994	Oedema
63	M	IDA-001	196	2.4684	0.50264	4.9068	94	0.47911	5.3505	94	-0.023528	0.44368	0	0.32821	Oedema
63	M	IDA-001	197	2.7514	0.49349	4.7529	93.6	0.47257	5.1706	93.2	-0.020919	0.41778	-0.4	0.35717	Oedema
63	M	IDA-001	198	2.9144	0.49094	4.7483	93.8	0.47578	5.1361	92.9	-0.015159	0.38777	-0.9	0.34752	Oedema
63	M	IDA-001	199	3.1283	0.486	4.8638	95.3	0.47916	5.3879	93.6	-0.0068464	0.52412	-1.7	0.34269	Oedema
63	M	IDA-001	200	3.3835	0.48522	5.0025	96.6	0.46992	5.7307	95	-0.0153	0.72816	-1.6	0.33304	Oedema
63	M	IDA-001	201	3.4909	0.49123	5.0454	96.4	0.45654	5.7937	95.4	-0.034694	0.74833	-1	0.32821	Oedema
63	M	IDA-001	202	2.191	0.65045	6.9252	86	0.65755	6.689	83.8	0.0070999	-0.23624	-2.2	0.52127	Oedema
63	M	IDA-001	203	2.191	0.63195	6.689	86.4	0.66836	6.4935	82.9	0.036408	-0.19546	-3.5	0.51162	Oedema
63	M	IDA-001	204	2.191	0.61478	6.0827	85.6	0.6645	6.25	82.2	0.049717	0.16727	-3.4	0.54541	Oedema
63	M	IDA-001	205	2.2328	0.61009	5.7176	85	0.65811	6.1728	81.9	0.04802	0.45529	-3.1	0.58402	Oedema
63	M	IDA-001	206	2.3536	0.63367	5.8514	84.3	0.65733	6.3131	82.5	0.023659	0.46176	-1.8	0.6178	Oedema
63	M	IDA-001	207	2.5421	0.66943	6.135	83.1	0.64834	6.4309	83.9	-0.021093	0.2959	0.8	0.65642	Oedema
63	M	IDA-001	208	2.7848	0.67962	6.1843	82.3	0.6268	6.2189	85	-0.052823	0.034614	2.7	0.6178	Oedema
63	M	IDA-001	209	3.0687	0.66653	6.0753	82.8	0.61196	5.8343	84.8	-0.054576	-0.24103	2	0.58402	Oedema
63	M	IDA-001	210	3.3835	0.64396	6.0241	84.4	0.61584	5.6754	84.2	-0.028117	-0.34873	-0.2	0.55989	Oedema
63	M	IDA-001	211	3.6714	0.63727	6.0533	85.3	0.61774	5.7837	84.2	-0.019526	-0.26958	-1.1	0.53093	Oedema
63	M	IDA-001	212	3.9849	0.6475	6.105	84.7	0.61561	5.9277	84.3	-0.031889	-0.17732	-0.39999	0.50679	Oedema
63	M	IDA-001	213	4.2755	0.66331	6.1652	83.3	0.61162	5.9773	84.4	-0.051685	-0.18794	1.1	0.48749	Oedema
63	M	IDA-001	214	4.5879	0.66979	6.2305	82.7	0.62174	6.0132	83.8	-0.048056	-0.2173	1.1	0.46818	Oedema
63	M	IDA-001	215	4.8805	0.66485	6.3091	83.3	0.64189	6.12	83.3	-0.02296	-0.1892	0	0.4537	Oedema
63	M	IDA-001	216	5.1921	0.66916	6.3613	83.6	0.65587	6.2933	83.4	-0.013298	-0.068057	-0.2	0.46818	Oedema
63	M	IDA-001	217	5.486	0.67413	6.3251	82.9	0.65768	6.4433	84.1	-0.016449	0.11819	1.2	0.49714	Oedema
63	M	IDA-001	218	5.797	0.66934	6.1614	81.7	0.65772	6.5232	84.2	-0.011622	0.36173	2.5	0.52127	Oedema
63	M	IDA-001	219	1.6078	0.64838	6.9156	89.2	0.62972	6.605	88.1	-0.018659	-0.31061	-1.1	0.13997	Oedema
63	M	IDA-001	220	1.4252	0.63395	6.7431	89.5	0.60492	6.4725	88.9	-0.029031	-0.2706	-0.6	0.11584	Oedema
63	M	IDA-001	221	1.3588	0.61939	6.5104	89	0.5921	6.3735	89.2	-0.027285	-0.13693	0.2	0.096532	Oedema
63	M	IDA-001	222	1.3588	0.60053	6.2539	88.5	0.58418	6.3452	89.8	-0.016348	0.091269	1.3	0.067572	Oedema
63	M	IDA-001	223	1.3588	0.5927	6.0976	88.7	0.56309	6.2073	90.9	-0.029603	0.10976	2.2	0.043439	Oedema
63	M	IDA-001	224	1.3588	0.58435	6.0024	89.9	0.537	5.8962	91.8	-0.047352	-0.10617	1.9	0.057919	Oedema
63	M	IDA-001	225	1.3588	0.56638	5.8343	91.3	0.52932	5.6465	92.1	-0.037055	-0.18778	0.8	0.10619	Oedema
63	M	IDA-001	226	1.3588	0.55913	5.6883	91.7	0.54576	5.637	91.9	-0.013366	-0.051303	0.2	0.1448	Oedema
63	M	IDA-001	227	1.3588	0.56322	5.7208	91.8	0.55994	5.7143	91.7	-0.0032799	-0.0065379	-0.10001	0.19306	Oedema
63	M	IDA-001	228	1.4252	0.56367	5.7637	92	0.54307	5.6818	92.6	-0.020601	-0.081871	0.6	0.23168	Oedema
63	M	IDA-001	229	1.6078	0.54561	5.5556	92.9	0.51533	5.5741	94.3	-0.030282	0.018581	1.4	0.27029	Oedema
63	M	IDA-001	230	1.873	0.51776	5.1975	94.5	0.4998	5.5005	95.1	-0.017959	0.30304	0.6	0.3089	Oedema
63	M	IDA-001	231	2.191	0.49948	5.01	95.2	0.50166	5.3792	94	0.0021799	0.36922	-1.2	0.34269	Oedema
63	M	IDA-001	232	2.3536	0.4987	4.9261	94.2	0.50363	5.1467	92.5	0.0049227	0.22057	-1.7	0.36682	Oedema
63	M	IDA-001	233	2.5421	0.49741	4.8709	93.8	0.50383	5.0277	91.7	0.0064156	0.15673	-2.1	0.35717	Oedema
63	M	IDA-001	234	2.7848	0.5051	4.9261	93.8	0.50213	5.2411	91.9	-0.0029674	0.31498	-1.9	0.34752	Oedema
63	M	IDA-001	235	3.0384	0.50738	5.102	94.7	0.48984	5.6275	93.2	-0.017546	0.52542	-1.5	0.33304	Oedema
63	M	IDA-001	236	3.0687	0.51306	5.2138	94.9	0.47758	5.767	93.7	-0.03548	0.55325	-1.2	0.32821	Oedema
63	M	IDA-001	237	1.7717	0.63922	6.7935	86.6	0.64876	6.6313	83.6	0.0095382	-0.16218	-3	0.65642	Oedema
63	M	IDA-001	238	1.7717	0.62869	6.8353	87.6	0.66146	6.4767	82.7	0.03277	-0.35859	-4.9	0.66124	Oedema
63	M	IDA-001	239	1.7717	0.62127	6.4683	85.9	0.66765	6.3131	82	0.046373	-0.15517	-3.9	0.6709	Oedema
63	M	IDA-001	240	1.7717	0.61588	5.7837	83.3	0.66243	6.1881	81.8	0.04655	0.40443	-1.5	0.70951	Oedema
63	M	IDA-001	241	1.8231	0.61035	5.4555	82.7	0.65223	6.1614	81.8	0.041879	0.70589	-0.89999	0.74812	Oedema
63	M	IDA-001	242	1.9691	0.62739	5.6818	82.9	0.65617	6.2735	81.9	0.028776	0.59171	-1	0.78674	Oedema
63	M	IDA-001	243	2.191	0.65703	6.035	82.5	0.65837	6.3654	82.4	0.0013409	0.33037	-0.099998	0.82052	Oedema
63	M	IDA-001	244	2.4684	0.66993	6.135	82	0.65509	6.1958	82.7	-0.014834	0.060818	0.7	0.75778	Oedema
63	M	IDA-001	245	2.7848	0.6588	6.0976	82.6	0.65117	5.8893	82.2	-0.007636	-0.20828	-0.4	0.69503	Oedema
63	M	IDA-001	246	3.0687	0.64123	6.1312	84.1	0.65036	5.7937	82.2	0.009133	-0.33746	-1.9	0.63711	Oedema
63	M	IDA-001	247	3.3835	0.62594	6.1996	85.7	0.64255	5.9453	82.9	0.016611	-0.25432	-2.8	0.57437	Oedema
63	M	IDA-001	248	3.6714	0.62255	6.2035	85.8	0.62594	6.0976	84	0.0033902	-0.10591	-1.8	0.54058	Oedema
63	M	IDA-001	249	3.9849	0.64779	6.1614	83.6	0.6155	6.0716	84.3	-0.032296	-0.089784	0.7	0.50197	Oedema
63	M	IDA-001	250	4.2755	0.67195	6.1614	81.7	0.61885	5.9277	83.2	-0.053103	-0.23375	1.5	0.46818	Oedema
63	M	IDA-001	251	4.5879	0.67399	6.2422	81.9	0.63012	5.8582	82.3	-0.043871	-0.38397	0.4	0.43439	Oedema
63	M	IDA-001	252	4.8805	0.68092	6.3573	82.5	0.64441	6.0096	82.4	-0.036508	-0.34766	-0.099998	0.43922	Oedema
63	M	IDA-001	253	5.1921	0.69594	6.3654	82	0.65313	6.2617	83.2	-0.042817	-0.10363	1.2	0.4537	Oedema
63	M	IDA-001	254	5.5196	0.68437	6.1805	81.2	0.656	6.3857	83.5	-0.028373	0.20523	2.3	0.46335	Oedema
63	M	IDA-001	255	5.8603	0.65253	5.8997	81.1	0.64779	6.4226	83.8	-0.0047342	0.5229	2.7	0.48749	Oedema
63	M	IDA-001	256	1.6078	0.65859	7.2254	87.1	0.62512	6.5189	84.8	-0.033471	-0.70653	-2.3	0.25098	Oedema
63	M	IDA-001	257	1.4252	0.6507	7.0872	87.8	0.61637	6.2344	85.1	-0.034332	-0.85276	-2.7	0.22685	Oedema
63	M	IDA-001	258	1.3588	0.63412	6.9061	89.1	0.6342	6.1501	85	8.04E-05	-0.75602	-4.1	0.2172	Oedema
63	M	IDA-001	259	1.3588	0.61331	6.7159	90.5	0.64049	6.2112	85.6	0.027183	-0.50474	-4.9	0.20272	Oedema
63	M	IDA-001	260	1.2891	0.59923	6.5317	91	0.62371	6.2344	86.6	0.024481	-0.29726	-4.4	0.18824	Oedema
63	M	IDA-001	261	1.0525	0.59641	6.3532	90.4	0.60263	6.1767	87.3	0.0062178	-0.17659	-3.1	0.16893	Oedema
63	M	IDA-001	262	0.96084	0.59531	6.2073	89.4	0.58997	6.1501	87.9	-0.0053384	-0.057263	-1.5	0.14962	Oedema
63	M	IDA-001	263	0.96084	0.576	6.1387	90	0.58231	6.192	89	0.0063058	0.053215	-1	0.13032	Oedema
63	M	IDA-001	264	0.96084	0.56173	6.0901	91.6	0.56211	6.12	90.4	0.00037885	0.029817	-1.2	0.11101	Oedema
63	M	IDA-001	265	0.96084	0.55276	5.9595	92.7	0.53842	5.8548	91	-0.014345	-0.10467	-1.7	0.11584	Oedema
63	M	IDA-001	266	0.96084	0.55593	5.7537	92	0.53542	5.6306	90.7	-0.020508	-0.12311	-1.3	0.15445	Oedema
63	M	IDA-001	267	0.96084	0.56532	5.6148	90.4	0.55423	5.6593	90.2	-0.011092	0.044487	-0.2	0.18824	Oedema
63	M	IDA-001	268	0.96084	0.56529	5.6306	90.4	0.56383	5.767	90.4	-0.0014661	0.13638	0	0.22202	Oedema
63	M	IDA-001	269	1.0525	0.55875	5.618	91.2	0.53929	5.7208	91.9	-0.019466	0.10285	0.7	0.25098	Oedema
63	M	IDA-001	270	1.2891	0.53795	5.4083	92.7	0.51272	5.571	93.9	-0.025237	0.1627	1.2	0.27512	Oedema
63	M	IDA-001	271	1.6078	0.52054	5.1894	94.2	0.51101	5.4795	94.3	-0.0095228	0.29004	0.10001	0.29925	Oedema
63	M	IDA-001	272	1.8231	0.50666	5.168	95.2	0.52378	5.3648	92.9	0.017117	0.19685	-2.3	0.32338	Oedema
63	M	IDA-001	273	1.9691	0.50705	5.1653	94.5	0.52941	5.1335	91.4	0.022361	-0.031819	-3.1	0.34269	Oedema
63	M	IDA-001	274	2.191	0.50538	5.0378	94	0.52601	4.9925	90.9	0.020629	-0.045272	-3.1	0.33304	Oedema
63	M	IDA-001	275	2.4684	0.51143	4.9826	93.5	0.52129	5.176	91.3	0.0098644	0.19342	-2.2	0.32338	Oedema
63	M	IDA-001	276	2.6138	0.52002	5.1493	93.5	0.51459	5.5741	92	-0.0054322	0.42481	-1.5	0.31856	Oedema
63	M	IDA-001	277	2.6488	0.52083	5.339	94.2	0.50566	5.7937	92.6	-0.01517	0.45471	-1.6	0.31373	Oedema
63	M	IDA-001	278	1.3588	0.61338	6.6007	87	0.64637	6.4977	82.8	0.032987	-0.10293	-4.2	0.77708	Oedema
63	M	IDA-001	279	1.3588	0.61308	6.605	87.1	0.65707	6.2073	81.5	0.04399	-0.3977	-5.6	0.79639	Oedema
63	M	IDA-001	280	1.3588	0.6177	6.2305	84.2	0.65738	6.0386	81	0.039672	-0.19188	-3.2	0.82052	Oedema
63	M	IDA-001	281	1.3588	0.62008	5.7339	81.5	0.64729	6.0096	81.5	0.027213	0.27567	0	0.86396	Oedema
63	M	IDA-001	282	1.4252	0.62131	5.5897	81.1	0.63988	6.0314	81.8	0.018566	0.44165	0.7	0.9074	Oedema
63	M	IDA-001	283	1.6078	0.62838	5.8173	81.7	0.64805	6.1463	81.7	0.019669	0.32895	0	0.95084	Oedema
63	M	IDA-001	284	1.873	0.64234	6.0459	81.8	0.66383	6.2854	81.6	0.021491	0.23941	-0.2	0.98463	Oedema
63	M	IDA-001	285	2.191	0.65407	6.0827	81.6	0.68138	6.2344	81.2	0.02732	0.15169	-0.4	0.89292	Oedema
63	M	IDA-001	286	2.4684	0.65941	6.105	81.8	0.68766	6.0314	80.6	0.02825	-0.073643	-1.2	0.80122	Oedema
63	M	IDA-001	287	2.7848	0.64074	6.2422	83.7	0.68861	5.9952	80.5	0.047872	-0.24699	-3.2	0.70951	Oedema
63	M	IDA-001	288	3.0687	0.61908	6.398	85.9	0.67317	6.192	81.9	0.054094	-0.206	-4	0.62263	Oedema
63	M	IDA-001	289	3.3835	0.61467	6.4103	86.4	0.65181	6.3532	83.5	0.03714	-0.057016	-2.9	0.56954	Oedema
63	M	IDA-001	290	3.6714	0.64074	6.2933	84.2	0.63674	6.2657	83.8	-0.0039982	-0.027602	-0.39999	0.52127	Oedema
63	M	IDA-001	291	3.9849	0.67177	6.1958	81.5	0.62516	5.9666	82.8	-0.046616	-0.2292	1.3	0.46818	Oedema
63	M	IDA-001	292	4.2755	0.67513	6.2228	81.4	0.62189	5.7307	82.1	-0.053238	-0.49212	0.7	0.41509	Oedema
63	M	IDA-001	293	4.5879	0.67322	6.3412	82.5	0.62692	5.8106	82.5	-0.046299	-0.53058	0	0.41026	Oedema
63	M	IDA-001	294	4.9181	0.68507	6.3573	82.3	0.63816	6.0753	83.2	-0.04691	-0.28194	0.89999	0.41026	Oedema
63	M	IDA-001	295	5.2627	0.68611	6.1843	81.2	0.64271	6.1881	83.2	-0.043392	0.0038266	2	0.41026	Oedema
63	M	IDA-001	296	5.5196	0.65578	5.9666	81.5	0.63484	6.169	83.5	-0.020941	0.20244	2	0.41026	Oedema
63	M	IDA-001	297	5.797	0.6259	6.0132	83.4	0.62453	6.25	84.2	-0.0013681	0.23677	0.8	0.39095	Oedema
63	M	IDA-001	298	1.4252	0.62949	6.6534	87.4	0.67263	6.5703	83.5	0.043146	-0.083057	-3.9	0.42474	Oedema
63	M	IDA-001	299	1.3588	0.62301	6.4558	87.2	0.67056	6.5274	83.9	0.047542	0.071637	-3.3	0.36682	Oedema
63	M	IDA-001	300	1.3588	0.61335	6.4558	88.3	0.64181	6.3939	84.7	0.028461	-0.061916	-3.6	0.31373	Oedema
63	M	IDA-001	301	1.2891	0.61327	6.5833	89.2	0.60089	6.1538	85.9	-0.012382	-0.42943	-3.3	0.25581	Oedema
63	M	IDA-001	302	1.0525	0.61622	6.6489	89.5	0.59172	5.963	86.2	-0.024503	-0.68591	-3.3	0.24133	Oedema
63	M	IDA-001	303	0.96084	0.60496	6.592	90.3	0.60864	5.9137	85.5	0.003682	-0.6783	-4.8	0.24133	Oedema
63	M	IDA-001	304	0.96084	0.58245	6.4725	91.6	0.61866	5.9347	85.1	0.036214	-0.53777	-6.5	0.24616	Oedema
63	M	IDA-001	305	0.96084	0.56564	6.2735	92.2	0.61017	5.9347	85.2	0.044523	-0.33881	-7	0.24133	Oedema
63	M	IDA-001	306	0.74426	0.56641	6.035	91.1	0.60114	5.9032	85.7	0.03473	-0.13182	-5.4	0.22685	Oedema
63	M	IDA-001	307	0.60769	0.57418	5.9347	89.9	0.59298	5.9242	86.6	0.018794	-0.010548	-3.3	0.21237	Oedema
63	M	IDA-001	308	0.60769	0.55957	6.0168	91.1	0.58737	6.006	87.6	0.027806	-0.010841	-3.5	0.19306	Oedema
63	M	IDA-001	309	0.60769	0.5444	6.1125	93.6	0.57228	6.0096	88.7	0.027883	-0.10285	-4.9	0.17376	Oedema
63	M	IDA-001	310	0.60769	0.54124	6.0386	94.2	0.55185	5.8411	89.4	0.010603	-0.19753	-4.8	0.17376	Oedema
63	M	IDA-001	311	0.60769	0.56363	5.8582	91.7	0.54954	5.6883	89	-0.014093	-0.16995	-2.7	0.20272	Oedema
63	M	IDA-001	312	0.60769	0.57627	5.6915	89.7	0.56117	5.7078	88.7	-0.015102	0.016243	-1	0.22202	Oedema
63	M	IDA-001	313	0.60769	0.57035	5.5835	89.8	0.56145	5.7571	89.3	-0.0089023	0.17358	-0.5	0.25098	Oedema
63	M	IDA-001	314	0.74426	0.54918	5.4705	91.4	0.54007	5.6529	90.6	-0.0091055	0.18245	-0.8	0.27029	Oedema
63	M	IDA-001	315	1.0525	0.53559	5.3107	92.4	0.51779	5.4825	92.1	-0.017804	0.17178	-0.3	0.27994	Oedema
63	M	IDA-001	316	1.2891	0.52712	5.2329	93.2	0.5223	5.4201	92.2	-0.004818	0.18719	-1	0.2896	Oedema
63	M	IDA-001	317	1.4252	0.5251	5.3022	93.3	0.53665	5.3476	91.1	0.011554	0.045367	-2.2	0.29925	Oedema
63	M	IDA-001	318	1.6078	0.52097	5.3135	93.2	0.53984	5.1921	90.3	0.018871	-0.12139	-2.9	0.30408	Oedema
63	M	IDA-001	319	1.873	0.52002	5.1282	93	0.53405	5.1203	90.9	0.014025	-0.0078778	-2.1	0.29925	Oedema
63	M	IDA-001	320	2.191	0.52105	4.9826	92.9	0.53048	5.2994	91.7	0.0094254	0.31686	-1.2	0.29925	Oedema
63	M	IDA-001	321	2.191	0.52524	5.0942	92.9	0.53022	5.618	92	0.004985	0.52373	-0.9	0.29925	Oedema
63	M	IDA-001	322	0.96084	0.62885	6.4641	82.7	0.64645	6.7024	81.9	0.017603	0.23829	-0.8	0.82535	Oedema
63	M	IDA-001	323	0.96084	0.60979	6.4433	85.5	0.6488	6.4433	81.9	0.03901	0	-3.6	0.86879	Oedema
63	M	IDA-001	324	0.96084	0.61395	6.3371	85.1	0.65015	6.105	80.8	0.036204	-0.23213	-4.3	0.90257	Oedema
63	M	IDA-001	325	0.96084	0.63343	6.105	82.1	0.6421	5.9453	80.8	0.0086632	-0.1597	-1.3	0.94601	Oedema
63	M	IDA-001	326	0.96084	0.64549	5.9701	80.5	0.63412	5.9453	81.4	-0.011379	-0.024846	0.9	0.99911	Oedema
63	M	IDA-001	327	1.0525	0.65108	6.0569	80.9	0.63335	5.9666	81.7	-0.017732	-0.090348	0.8	1.0425	Oedema
63	M	IDA-001	328	1.2891	0.63984	6.2073	82.1	0.64408	6.0716	81.7	0.0042447	-0.13568	-0.4	1.0956	Oedema
63	M	IDA-001	329	1.6078	0.63816	6.2461	82.3	0.66441	6.2578	81.6	0.026246	0.011726	-0.7	1.1294	Oedema
63	M	IDA-001	330	1.873	0.64671	6.1843	81.9	0.6854	6.3012	81.3	0.038696	0.11691	-0.6	1.0136	Oedema
63	M	IDA-001	331	2.191	0.6623	6.1767	81.6	0.69711	6.1805	80.5	0.034811	0.0038171	-1.1	0.89775	Oedema
63	M	IDA-001	332	2.4684	0.65189	6.2972	82.8	0.69551	6.1728	80.4	0.043617	-0.12439	-2.4	0.78674	Oedema
63	M	IDA-001	333	2.7848	0.62189	6.4767	85.5	0.68672	6.3735	81.5	0.064828	-0.1032	-4	0.6709	Oedema
63	M	IDA-001	334	3.0687	0.61671	6.5402	86.5	0.67245	6.5232	82.9	0.055737	-0.017066	-3.6	0.60815	Oedema
63	M	IDA-001	335	3.3835	0.64508	6.4267	84.4	0.65411	6.4185	83.3	0.0090297	-0.0082498	-1.1	0.53575	Oedema
63	M	IDA-001	336	3.6714	0.66823	6.2578	82	0.63068	6.0864	82.9	-0.03755	-0.17139	0.9	0.47301	Oedema
63	M	IDA-001	337	3.9849	0.6592	6.2112	82	0.60927	5.7737	82.9	-0.049923	-0.43751	0.9	0.41026	Oedema
63	M	IDA-001	338	4.3184	0.65441	6.2657	83.1	0.60809	5.7604	83.2	-0.04632	-0.5053	0.099998	0.38613	Oedema
63	M	IDA-001	339	4.6677	0.66072	6.2344	82.9	0.62042	5.9524	83.4	-0.040296	-0.28203	0.5	0.37165	Oedema
63	M	IDA-001	340	4.9181	0.66503	6.0496	81.6	0.62826	6.0314	83	-0.036767	-0.018244	1.4	0.35717	Oedema
63	M	IDA-001	341	5.1921	0.65011	5.9207	81.6	0.61828	6.0024	83.1	-0.031834	0.081738	1.5	0.34269	Oedema
63	M	IDA-001	342	5.486	0.63287	6.0938	83.7	0.61065	6.0938	83.8	-0.022222	0	0.10001	0.30408	Oedema
63	M	IDA-001	343	5.797	0.63163	6.4516	86.1	0.62637	6.2189	83.8	-0.005262	-0.23271	-2.3	0.24133	Oedema
63	M	IDA-001	344	1.4252	0.62941	6.2617	86.5	0.64098	6.1162	83.5	0.011579	-0.14553	-3	0.58885	Oedema
63	M	IDA-001	345	1.3588	0.62174	6.2657	87.1	0.65716	6.135	82.6	0.035424	-0.13069	-4.5	0.53093	Oedema
63	M	IDA-001	346	1.2891	0.61805	6.2344	86.9	0.6502	6.1013	83	0.032148	-0.13313	-3.9	0.47301	Oedema
63	M	IDA-001	347	1.0525	0.62208	6.0314	85.8	0.64499	6.12	84.1	0.022911	0.088588	-1.7	0.41509	Oedema
63	M	IDA-001	348	0.96084	0.6144	5.8072	85.8	0.64041	6.169	84.9	0.026008	0.36183	-0.9	0.362	Oedema
63	M	IDA-001	349	0.96084	0.59934	5.8548	87.8	0.62228	6.1312	85.5	0.022937	0.27641	-2.3	0.30408	Oedema
63	M	IDA-001	350	0.96084	0.59794	6.12	89.5	0.59816	6.0096	86.2	0.00021458	-0.11034	-3.3	0.25098	Oedema
63	M	IDA-001	351	0.74426	0.61181	6.3091	89.3	0.58917	5.9347	86.6	-0.022637	-0.37443	-2.7	0.25098	Oedema
63	M	IDA-001	352	0.60769	0.6072	6.2972	89.1	0.59602	5.9102	86.2	-0.011183	-0.38706	-2.9	0.26546	Oedema
63	M	IDA-001	353	0.60769	0.58184	6.192	90.4	0.59748	5.8582	85.3	0.015643	-0.33372	-5.1	0.27994	Oedema
63	M	IDA-001	354	0.60769	0.55941	6.0096	91.5	0.5951	5.8005	85	0.035687	-0.20915	-6.5	0.29442	Oedema
63	M	IDA-001	355	0.60769	0.5534	5.8005	91.1	0.59351	5.8005	85.4	0.040104	0	-5.7	0.2896	Oedema
63	M	IDA-001	356	0.4297	0.56408	5.7737	89.9	0.5968	5.8582	85.8	0.032722	0.084559	-4.1	0.27029	Oedema
63	M	IDA-001	357	0.4297	0.56016	5.9773	90.7	0.59748	5.9277	86.1	0.037317	-0.049604	-4.6	0.25098	Oedema
63	M	IDA-001	358	0.4297	0.54918	6.1501	92.7	0.5913	5.9382	86.2	0.042117	-0.21182	-6.5	0.2365	Oedema
63	M	IDA-001	359	0.4297	0.55188	6.135	92.8	0.57395	5.8514	86.9	0.022078	-0.28359	-5.9	0.23168	Oedema
63	M	IDA-001	360	0.4297	0.57723	6.0241	90.5	0.56398	5.7471	87.3	-0.01325	-0.27697	-3.2	0.25098	Oedema
63	M	IDA-001	361	0.4297	0.58617	5.848	89.4	0.56757	5.7143	87.5	-0.018597	-0.13367	-1.9	0.27029	Oedema
63	M	IDA-001	362	0.4297	0.5687	5.5897	90.3	0.56574	5.6625	87.6	-0.00296	0.072799	-2.7	0.27994	Oedema
63	M	IDA-001	363	0.60769	0.5531	5.3792	91.2	0.54819	5.5096	88.3	-0.0049118	0.13041	-2.9	0.2896	Oedema
63	M	IDA-001	364	0.74426	0.54209	5.2826	91.7	0.53313	5.3763	89.2	-0.0089593	0.093724	-2.5	0.28477	Oedema
63	M	IDA-001	365	0.96084	0.53975	5.2826	91.8	0.53648	5.3677	89.5	-0.0032721	0.085066	-2.3	0.27994	Oedema
63	M	IDA-001	366	1.0525	0.53576	5.3476	91.7	0.54195	5.3677	89.4	0.0061846	0.020092	-2.3	0.27512	Oedema
63	M	IDA-001	367	1.2891	0.53599	5.3533	91.4	0.54095	5.322	89.7	0.0049581	-0.031339	-1.7	0.27512	Oedema
63	M	IDA-001	368	1.6078	0.53502	5.2029	91.5	0.5351	5.3706	91	8.59E-05	0.16766	-0.5	0.27512	Oedema
63	M	IDA-001	369	1.7717	0.53393	5.0582	91.9	0.53585	5.5463	92.1	0.0019169	0.48814	0.2	0.27994	Oedema
63	M	IDA-001	370	1.7717	0.53847	5.1256	91.9	0.54151	5.711	92	0.0030325	0.58545	0.099998	0.27994	Oedema
63	M	IDA-001	371	0.60769	0.68484	6.8446	80.2	0.67481	6.7568	79.2	-0.010028	-0.08787	-1	0.77708	Oedema
63	M	IDA-001	372	0.60769	0.6488	6.68	82.6	0.65707	6.6578	80.8	0.0082704	-0.022237	-1.8	0.835	Oedema
63	M	IDA-001	373	0.60769	0.62434	6.4475	84.4	0.65147	6.4809	81.2	0.027129	0.033428	-3.2	0.89292	Oedema
63	M	IDA-001	374	0.60769	0.62885	6.2189	83.4	0.64313	6.2266	80.9	0.014276	0.0077443	-2.5	0.95567	Oedema
63	M	IDA-001	375	0.60769	0.6524	6.1275	81.3	0.63456	6.0753	80.8	-0.017843	-0.052117	-0.5	1.0136	Oedema
63	M	IDA-001	376	0.60769	0.67622	6.2422	80.6	0.63589	6.0533	80.9	-0.040334	-0.18893	0.3	1.057	Oedema
63	M	IDA-001	377	0.74426	0.6799	6.4267	81.8	0.64583	6.0459	80.9	-0.034074	-0.38079	-0.9	1.1149	Oedema
63	M	IDA-001	378	1.0525	0.65424	6.5062	83.5	0.65359	6.12	81.1	-0.00064141	-0.38623	-2.4	1.1632	Oedema
63	M	IDA-001	379	1.2891	0.63395	6.4851	84.1	0.66383	6.2893	81.6	0.02988	-0.19578	-2.5	1.1922	Oedema
63	M	IDA-001	380	1.6078	0.64537	6.4226	83.2	0.67967	6.3654	81.4	0.034302	-0.057236	-1.8	1.0715	Oedema
63	M	IDA-001	381	1.873	0.66658	6.3251	82	0.68691	6.3171	81	0.02033	-0.0079913	-1	0.95084	Oedema
63	M	IDA-001	382	2.191	0.65824	6.2893	82.4	0.68311	6.3251	81	0.024866	0.035802	-1.4	0.83018	Oedema
63	M	IDA-001	383	2.4684	0.635	6.3816	84.4	0.67458	6.4725	82	0.039581	0.090871	-2.4	0.70951	Oedema
63	M	IDA-001	384	2.7848	0.62441	6.4851	85.9	0.66849	6.5617	82.8	0.044079	0.076595	-3.1	0.65642	Oedema
63	M	IDA-001	385	3.0687	0.64821	6.4391	84.3	0.65527	6.4516	83	0.0070509	0.012463	-1.3	0.5985	Oedema
63	M	IDA-001	386	3.3835	0.66397	6.2893	82.3	0.62473	6.1652	83.1	-0.03924	-0.12408	0.8	0.54541	Oedema
63	M	IDA-001	387	3.7213	0.65569	6.2189	82.3	0.5962	5.848	83.4	-0.059498	-0.37095	1.1	0.48749	Oedema
63	M	IDA-001	388	4.0765	0.63935	6.2189	83.5	0.59351	5.7438	83.5	-0.045838	-0.47508	0	0.44887	Oedema
63	M	IDA-001	389	4.3184	0.64817	6.1125	82.8	0.61436	5.8411	82.8	-0.033808	-0.27135	0	0.41026	Oedema
63	M	IDA-001	390	4.5879	0.65032	5.8789	81.3	0.62846	5.9453	82	-0.021865	0.066409	0.7	0.37165	Oedema
63	M	IDA-001	391	4.8805	0.63877	5.7737	81.3	0.62259	6.0168	82.2	-0.016186	0.24318	0.89999	0.33786	Oedema
63	M	IDA-001	392	5.1921	0.6391	5.9595	82.6	0.61671	6.1614	83	-0.022387	0.20195	0.4	0.29442	Oedema
63	M	IDA-001	393	5.486	0.64292	6.2578	84.4	0.63072	6.3052	83.3	-0.012206	0.047348	-1.1	0.24616	Oedema
63	M	IDA-001	394	5.797	0.65398	6.3816	84.4	0.65011	6.2972	83.2	-0.0038689	-0.084392	-1.2	0.19306	Oedema
63	M	IDA-001	395	6.092	0.66133	6.2657	83.3	0.64939	6.2266	83.7	-0.011939	-0.039014	0.39999	0.1448	Oedema
63	M	IDA-001	396	6.4024	0.64658	6.0533	83	0.63436	6.2112	84.1	-0.012223	0.15791	1.1	0.1448	Oedema
63	M	IDA-001	397	1.9691	0.59794	6.0938	86.2	0.61132	5.9737	85.5	0.013379	-0.12013	-0.7	0.76743	Oedema
63	M	IDA-001	398	1.8231	0.59513	6.0496	86	0.61767	5.9067	85.2	0.022533	-0.14293	-0.8	0.75295	Oedema
63	M	IDA-001	399	1.6078	0.59556	6.1728	86.1	0.61824	5.8928	85	0.022681	-0.28009	-1.1	0.7433	Oedema
63	M	IDA-001	400	1.4252	0.59812	6.2933	86.4	0.60683	5.8928	85.4	0.008711	-0.40051	-1	0.72399	Oedema
63	M	IDA-001	401	1.2891	0.60064	6.1501	86.2	0.60935	5.8789	84.8	0.0087107	-0.27117	-1.4	0.6709	Oedema
63	M	IDA-001	402	1.0525	0.60317	5.8582	85.6	0.6416	5.8411	82.4	0.038429	-0.017109	-3.2	0.60815	Oedema
63	M	IDA-001	403	0.96084	0.60197	5.7571	85.8	0.65928	5.814	81.4	0.057308	0.056901	-4.4	0.55506	Oedema
63	M	IDA-001	404	0.96084	0.60632	5.8173	85.6	0.64338	5.8241	82.7	0.037059	0.0067759	-2.9	0.49231	Oedema
63	M	IDA-001	405	0.74426	0.61166	5.7737	85	0.62177	5.872	84.5	0.010116	0.098319	-0.5	0.44405	Oedema
63	M	IDA-001	406	0.60769	0.60861	5.6148	85.2	0.6129	5.9102	85	0.0042896	0.29534	-0.2	0.38613	Oedema
63	M	IDA-001	407	0.60769	0.59347	5.6689	87.5	0.60879	5.8858	84.7	0.015319	0.21688	-2.8	0.32821	Oedema
63	M	IDA-001	408	0.60769	0.5921	5.9382	89.3	0.60136	5.8582	85.2	0.0092577	-0.080011	-4.1	0.27512	Oedema
63	M	IDA-001	409	0.60769	0.60566	6.1013	88.8	0.59855	5.9137	85.8	-0.0071054	-0.18762	-3	0.28477	Oedema
63	M	IDA-001	410	0.4297	0.61286	6.035	87.5	0.60031	5.9595	85.7	-0.012546	-0.075528	-1.8	0.3089	Oedema
63	M	IDA-001	411	0.4297	0.59609	5.9242	88	0.59397	5.8893	85.3	-0.0021244	-0.034889	-2.7	0.33304	Oedema
63	M	IDA-001	412	0.4297	0.57074	5.8207	89.7	0.58466	5.7971	85.4	0.013915	-0.02362	-4.3	0.35717	Oedema
63	M	IDA-001	413	0.4297	0.56516	5.7176	89.9	0.58558	5.848	86.1	0.02042	0.1304	-3.8	0.35234	Oedema
63	M	IDA-001	414	0.4297	0.57787	5.7803	88.8	0.59659	5.9488	86.2	0.01872	0.16849	-2.6	0.33786	Oedema
63	M	IDA-001	415	0.4297	0.58211	6.0241	89	0.60357	5.9773	85.4	0.021467	-0.04681	-3.6	0.31373	Oedema
63	M	IDA-001	416	0.4297	0.57176	6.1538	90.1	0.5992	5.9382	84.9	0.027442	-0.2156	-5.2	0.29925	Oedema
63	M	IDA-001	417	0.4297	0.57248	6.12	89.9	0.58194	5.872	85.6	0.0094613	-0.24796	-4.3	0.29442	Oedema
63	M	IDA-001	418	0.4297	0.58163	6.068	89.3	0.57035	5.787	86.5	-0.011279	-0.28092	-2.8	0.30408	Oedema
63	M	IDA-001	419	0.4297	0.58113	5.9277	89.7	0.57231	5.6915	86.6	-0.0088134	-0.23616	-3.1	0.3089	Oedema
63	M	IDA-001	420	0.4297	0.56284	5.6117	90.8	0.57402	5.5679	86	0.011179	-0.043744	-4.8	0.3089	Oedema
63	M	IDA-001	421	0.4297	0.55469	5.3562	90.7	0.5623	5.423	85.9	0.0076105	0.066807	-4.8	0.3089	Oedema
63	M	IDA-001	422	0.60769	0.55215	5.2687	90.5	0.54798	5.3533	86.8	-0.0041754	0.084615	-3.7	0.2896	Oedema
63	M	IDA-001	423	0.60769	0.54107	5.2715	91.2	0.54289	5.3967	88	0.0018212	0.12517	-3.2	0.26546	Oedema
63	M	IDA-001	424	0.74426	0.53387	5.3248	91.6	0.54198	5.4555	88.6	0.0081017	0.13072	-3	0.24616	Oedema
63	M	IDA-001	425	1.0525	0.53328	5.3967	91.6	0.54025	5.4945	89.2	0.0069721	0.097851	-2.4	0.2365	Oedema
63	M	IDA-001	426	1.2891	0.54034	5.3908	91.4	0.54031	5.596	90.1	-2.93E-05	0.20514	-1.3	0.24616	Oedema
63	M	IDA-001	427	1.3588	0.54588	5.3505	91.5	0.54699	5.7208	90.7	0.0011048	0.37037	-0.8	0.25098	Oedema
63	M	IDA-001	428	2.9144	0.61985	6.2112	86	0.67395	6.3052	82.9	0.054098	0.09399	-3.1	0.56954	Oedema
63	M	IDA-001	429	2.7514	0.6205	5.963	85	0.66124	6.2933	82.8	0.040743	0.33024	-2.2	0.47301	Oedema
63	M	IDA-001	430	2.5421	0.64654	5.9773	83.5	0.65347	6.2189	81.8	0.0069289	0.24162	-1.7	0.3813	Oedema
63	M	IDA-001	431	2.3536	0.67792	6.3012	83.1	0.6592	6.3052	80.8	-0.018724	0.0039725	-2.3	0.33304	Oedema
63	M	IDA-001	432	2.2328	0.69716	6.68	83.8	0.6645	6.5104	80.9	-0.03266	-0.16961	-2.9	0.28477	Oedema
63	M	IDA-001	433	2.191	0.68733	6.8587	84.9	0.66348	6.5833	81.4	-0.023851	-0.27543	-3.5	0.24133	Oedema
63	M	IDA-001	434	0.4297	0.71332	7.0771	80.3	0.71726	6.8587	76.9	0.0039396	-0.21843	-3.4	0.79156	Oedema
63	M	IDA-001	435	0.4297	0.687	7.0721	81.8	0.68875	6.6756	78	0.0017507	-0.39657	-3.8	0.77226	Oedema
63	M	IDA-001	436	0.4297	0.66388	6.9638	83.4	0.66742	6.6622	79.7	0.0035447	-0.30156	-3.7	0.84948	Oedema
63	M	IDA-001	437	0.4297	0.64033	6.6534	84.4	0.66129	6.6138	80.4	0.02096	-0.039603	-4	0.92671	Oedema
63	M	IDA-001	438	0.4297	0.63894	6.3654	83.3	0.65317	6.4391	80.2	0.014231	0.073778	-3.1	1.0039	Oedema
63	M	IDA-001	439	0.4297	0.66243	6.2972	81.4	0.64805	6.2854	80	-0.014381	-0.011874	-1.4	1.0763	Oedema
63	M	IDA-001	440	0.4297	0.68413	6.3939	81.1	0.65492	6.2305	79.6	-0.029213	-0.16333	-1.5	1.1294	Oedema
63	M	IDA-001	441	0.60769	0.68526	6.4767	82.1	0.66569	6.2266	79.5	-0.01957	-0.25003	-2.6	1.1777	Oedema
63	M	IDA-001	442	0.74426	0.65595	6.5274	84	0.6697	6.2657	80	0.01375	-0.26175	-4	1.2308	Oedema
63	M	IDA-001	443	1.0525	0.63032	6.6313	85.3	0.67177	6.3452	80.6	0.041454	-0.28612	-4.7	1.2549	Oedema
63	M	IDA-001	444	1.2891	0.6382	6.689	84.8	0.6782	6.3857	80.6	0.039993	-0.30327	-4.2	1.1294	Oedema
63	M	IDA-001	445	1.6078	0.65859	6.5531	83.2	0.68236	6.398	80.5	0.023773	-0.15513	-2.7	1.0039	Oedema
63	M	IDA-001	446	1.873	0.6595	6.3452	82.6	0.67787	6.4516	81.1	0.018374	0.10644	-1.5	0.87844	Oedema
63	M	IDA-001	447	2.191	0.64082	6.2933	83.9	0.66454	6.5317	82.3	0.02372	0.23841	-1.6	0.75295	Oedema
63	M	IDA-001	448	2.4684	0.63828	6.3776	84.8	0.66089	6.5274	82.7	0.022611	0.14986	-2.1	0.70951	Oedema
63	M	IDA-001	449	2.7848	0.65351	6.4103	83.8	0.65471	6.3857	82.2	0.0011979	-0.02456	-1.6	0.66124	Oedema
63	M	IDA-001	450	3.1283	0.66636	6.3694	82.3	0.62925	6.135	82.3	-0.037108	-0.23446	0	0.61298	Oedema
63	M	IDA-001	451	3.4909	0.66317	6.3573	82.2	0.59787	5.8309	82.9	-0.065302	-0.52637	0.7	0.55989	Oedema
63	M	IDA-001	452	3.7213	0.64479	6.3291	83.4	0.59411	5.637	82.5	-0.05068	-0.69214	-0.9	0.50197	Oedema
63	M	IDA-001	453	3.9849	0.64271	6.1425	82.8	0.62566	5.685	81.1	-0.01705	-0.45746	-1.7	0.44887	Oedema
63	M	IDA-001	454	4.2755	0.64637	5.8651	81.2	0.64533	5.9102	80.7	-0.0010428	0.045063	-0.5	0.38613	Oedema
63	M	IDA-001	455	4.5879	0.63828	5.7274	80.8	0.64604	6.1463	81.4	0.0077522	0.41891	0.6	0.32821	Oedema
63	M	IDA-001	456	4.8805	0.63243	5.8106	81.8	0.63642	6.3291	82.4	0.0039846	0.51854	0.6	0.2896	Oedema
63	M	IDA-001	457	5.1921	0.64082	5.9524	82.4	0.63992	6.4185	82.8	-0.00090218	0.4661	0.4	0.25581	Oedema
63	M	IDA-001	458	5.486	0.65206	6.0569	82	0.64914	6.3939	83.1	-0.0029206	0.33693	1.1	0.22685	Oedema
63	M	IDA-001	459	5.797	0.65381	6.1013	81.8	0.64441	6.3131	83.6	-0.0093955	0.21185	1.8	0.19306	Oedema
63	M	IDA-001	460	6.092	0.64675	6.0496	82.1	0.63383	6.2344	83.9	-0.012913	0.18481	1.8	0.18341	Oedema
63	M	IDA-001	461	6.3879	0.63251	5.9524	82.9	0.63549	6.0864	83	0.0029745	0.13405	0.099998	0.19306	Oedema
63	M	IDA-001	462	6.5591	0.62649	5.9559	83.3	0.64893	5.8377	80.9	0.022441	-0.11822	-2.4	0.20272	Oedema
63	M	IDA-001	463	6.1674	0.61717	6.0314	83.8	0.65582	5.6465	79.7	0.038654	-0.38484	-4.1	0.2172	Oedema
63	M	IDA-001	464	5.781	0.59266	6.0423	84.8	0.65083	5.6754	80.5	0.058167	-0.36693	-4.3	0.24133	Oedema
63	M	IDA-001	465	5.4012	0.58945	5.988	84.8	0.65032	5.8893	82.3	0.060873	-0.098742	-2.5	0.27029	Oedema
63	M	IDA-001	466	5.0295	0.62027	5.9488	83.4	0.65488	6.1312	83.4	0.034608	0.18237	0	0.29442	Oedema
63	M	IDA-001	467	4.6677	0.64587	5.9701	82.6	0.65449	6.2775	83.9	0.0086234	0.30731	1.3	0.32338	Oedema
63	M	IDA-001	468	4.3184	0.64616	6.068	83	0.64885	6.2854	84.3	0.0026833	0.21739	1.3	0.33786	Oedema
63	M	IDA-001	469	3.9849	0.62877	6.1538	84	0.64495	6.2657	84.7	0.016181	0.11182	0.7	0.33786	Oedema
63	M	IDA-001	470	3.6714	0.60158	6.0901	85	0.63719	6.3052	85.4	0.03561	0.21504	0.4	0.33304	Oedema
63	M	IDA-001	471	3.3835	0.58703	5.988	85.3	0.63016	6.3091	85.2	0.043133	0.32112	-0.10001	0.33786	Oedema
63	M	IDA-001	472	3.0687	0.59662	6.0827	85	0.63263	6.1576	83.4	0.036008	0.07491	-1.6	0.36682	Oedema
63	M	IDA-001	473	2.7848	0.63259	6.2854	83.8	0.65172	6.0024	81.5	0.019129	-0.28295	-2.3	0.46335	Oedema
63	M	IDA-001	474	2.4684	0.66436	6.3052	82.2	0.67029	5.9952	81.4	0.0059226	-0.30997	-0.8	0.56471	Oedema
63	M	IDA-001	475	2.191	0.66124	6.192	81.8	0.66605	6.0938	82.8	0.0048006	-0.098105	1	0.6709	Oedema
63	M	IDA-001	476	1.873	0.63609	6.1576	83	0.64251	6.1237	84.1	0.0064164	-0.033937	1.1	0.75295	Oedema
63	M	IDA-001	477	1.6078	0.60691	6.135	84.8	0.61931	6.0753	85	0.012403	-0.059635	0.2	0.7626	Oedema
63	M	IDA-001	478	1.4252	0.59905	6.0533	85.3	0.62329	6.0314	84.8	0.024232	-0.021906	-0.5	0.77226	Oedema
63	M	IDA-001	479	1.2891	0.60536	6.0827	85.1	0.62649	6.0386	84.7	0.021124	-0.044078	-0.4	0.78191	Oedema
63	M	IDA-001	480	1.0525	0.60423	6.215	85.6	0.62016	6.035	85	0.015925	-0.18004	-0.6	0.79156	Oedema
63	M	IDA-001	481	0.96084	0.59798	6.1275	85.8	0.62625	5.9312	84.1	0.028274	-0.19625	-1.7	0.73847	Oedema
63	M	IDA-001	482	0.74426	0.59662	5.7737	85.1	0.65278	5.7837	82.1	0.056161	0.010018	-3	0.68538	Oedema
63	M	IDA-001	483	0.60769	0.5951	5.5772	85.1	0.66476	5.7208	81.4	0.069665	0.14358	-3.7	0.63711	Oedema
63	M	IDA-001	484	0.60769	0.59801	5.6786	85.6	0.63861	5.7604	83.2	0.040596	0.081777	-2.4	0.58885	Oedema
63	M	IDA-001	485	0.60769	0.59927	5.7537	85.8	0.60405	5.787	84.9	0.0047782	0.033297	-0.9	0.53093	Oedema
63	M	IDA-001	486	0.4297	0.59726	5.6657	86	0.59238	5.7405	84.8	-0.0048826	0.074806	-1.2	0.47301	Oedema
63	M	IDA-001	487	0.4297	0.59249	5.7013	87.2	0.59358	5.6689	84	0.0010903	-0.03232	-3.2	0.41991	Oedema
63	M	IDA-001	488	0.4297	0.58837	5.9312	88.8	0.59995	5.6786	83.9	0.011578	-0.25261	-4.9	0.35717	Oedema
63	M	IDA-001	489	0.4297	0.5928	6.0314	88.5	0.60961	5.8309	84.4	0.016804	-0.20046	-4.1	0.37647	Oedema
63	M	IDA-001	490	0.4297	0.60071	5.9172	87	0.61652	5.963	84.2	0.015814	0.04587	-2.8	0.40543	Oedema
63	M	IDA-001	491	0.4297	0.60183	5.8309	86.5	0.6072	5.9102	84	0.0053718	0.079262	-2.5	0.43439	Oedema
63	M	IDA-001	492	0.4297	0.58921	5.8173	87.8	0.59224	5.8106	84.8	0.0030359	-0.0067611	-3	0.46335	Oedema
63	M	IDA-001	493	0.4297	0.58456	5.7837	88.3	0.58976	5.8962	86.1	0.0052057	0.11254	-2.2	0.45853	Oedema
63	M	IDA-001	494	0.4297	0.59382	5.8445	87.7	0.59741	6.0423	86.5	0.003583	0.19776	-1.2	0.43922	Oedema
63	M	IDA-001	495	0.4297	0.59755	6.0277	87.8	0.59927	6.0569	85.8	0.0017189	0.029207	-2	0.41509	Oedema
63	M	IDA-001	496	0.4297	0.58889	6.0864	88.2	0.58796	5.988	85.5	-0.0009349	-0.098403	-2.7	0.39578	Oedema
63	M	IDA-001	497	0.4297	0.5783	6.0168	88.3	0.57071	5.9242	86.4	-0.007591	-0.092677	-1.9	0.39095	Oedema
63	M	IDA-001	498	0.4297	0.57379	5.9773	88.9	0.56705	5.8411	87	-0.0067351	-0.13616	-1.9	0.39578	Oedema
63	M	IDA-001	499	0.4297	0.56016	5.8997	90.7	0.57988	5.711	86.1	0.019717	-0.18868	-4.6	0.40061	Oedema
63	M	IDA-001	500	0.4297	0.54981	5.6497	91.3	0.58696	5.5866	84.8	0.037145	-0.063125	-6.5	0.40543	Oedema
63	M	IDA-001	501	0.4297	0.55096	5.4054	90.2	0.57703	5.4705	84.2	0.02607	0.065054	-6	0.41026	Oedema
63	M	IDA-001	502	0.4297	0.54561	5.2687	89.8	0.55704	5.4201	85.5	0.011428	0.15135	-4.3	0.41026	Oedema
63	M	IDA-001	503	0.4297	0.53319	5.2356	90.9	0.54115	5.4915	87.7	0.0079637	0.25589	-3.2	0.41509	Oedema
63	M	IDA-001	504	0.60769	0.52154	5.3305	92.4	0.54154	5.6085	88.9	0.019996	0.27803	-3.5	0.41026	Oedema
63	M	IDA-001	505	0.74426	0.52846	5.531	92.5	0.54936	5.685	88.6	0.020903	0.15408	-3.9	0.41026	Oedema
63	M	IDA-001	506	0.96084	0.54383	5.6657	91.8	0.559	5.7208	88.1	0.01517	0.055101	-3.7	0.40543	Oedema
63	M	IDA-001	507	0.96084	0.56262	5.7307	90.9	0.56619	5.7471	87.7	0.0035678	0.016468	-3.2	0.40543	Oedema
63	M	IDA-001	508	2.7848	0.6304	5.9916	85.5	0.62574	5.9488	83.6	-0.0046546	-0.042772	-1.9	0.68055	Oedema
63	M	IDA-001	509	2.5421	0.6229	5.9773	85.6	0.64354	6.1843	83.5	0.020644	0.20701	-2.1	0.56954	Oedema
63	M	IDA-001	510	2.3536	0.62228	5.988	85.4	0.64712	6.2972	83.5	0.024846	0.30921	-1.9	0.46335	Oedema
63	M	IDA-001	511	2.191	0.63512	6.1425	84.9	0.65359	6.2228	82	0.018473	0.080269	-2.9	0.35234	Oedema
63	M	IDA-001	512	1.9691	0.6637	6.4267	84.2	0.6626	6.2073	80.5	-0.0010994	-0.21941	-3.7	0.3089	Oedema
63	M	IDA-001	513	1.8231	0.6711	6.689	84.8	0.66912	6.3532	80.3	-0.0019758	-0.33572	-4.5	0.27512	Oedema
63	M	IDA-001	514	1.7717	0.6656	6.8027	85.3	0.67177	6.502	80.8	0.0061705	-0.30077	-4.5	0.24133	Oedema
63	M	IDA-001	515	1.6078	0.65181	6.6934	85.3	0.68306	6.5147	80.3	0.031255	-0.17878	-5	0.20272	Oedema
63	M	IDA-001	516	0.4297	0.69498	7.3529	81.8	0.74278	7.215	75.9	0.047801	-0.13793	-5.9	0.94601	Oedema
63	M	IDA-001	517	0.4297	0.70418	7.1124	80.8	0.75024	7.1124	75.3	0.046068	0	-5.5	0.86396	Oedema
63	M	IDA-001	518	0.4297	0.70363	7.0274	80.7	0.73185	6.8729	75.7	0.028219	-0.15455	-5	0.77708	Oedema
63	M	IDA-001	519	0.4297	0.69358	7.1531	82	0.702	6.7751	77.2	0.0084232	-0.37801	-4.8	0.7626	Oedema
63	M	IDA-001	520	0.4297	0.67935	7.2464	83.7	0.68747	6.8776	78.7	0.0081264	-0.3688	-5	0.86396	Oedema
63	M	IDA-001	521	0.4297	0.66698	7.0922	84.3	0.69027	6.9061	79.1	0.023296	-0.18612	-5.2	0.95567	Oedema
63	M	IDA-001	522	0.4297	0.65334	6.8399	83.8	0.69118	6.7249	78.7	0.037842	-0.115	-5.1	1.057	Oedema
63	M	IDA-001	523	0.4297	0.65768	6.6711	82.4	0.6846	6.5062	78.5	0.026925	-0.16493	-3.9	1.1391	Oedema
63	M	IDA-001	524	0.4297	0.67286	6.5402	81.3	0.687	6.435	78.3	0.014145	-0.10522	-3	1.1922	Oedema
63	M	IDA-001	525	0.4297	0.67801	6.402	81.3	0.69262	6.4767	78.5	0.014605	0.074636	-2.8	1.2453	Oedema
63	M	IDA-001	526	0.60769	0.6533	6.4599	83.1	0.69142	6.502	79.1	0.038124	0.042002	-4	1.2935	Oedema
63	M	IDA-001	527	0.74426	0.64309	6.7568	84.7	0.68852	6.4433	79.3	0.045429	-0.31346	-5.4	1.3177	Oedema
63	M	IDA-001	528	1.0525	0.64859	6.9686	85	0.69527	6.3816	78.9	0.046673	-0.58702	-6.1	1.1873	Oedema
63	M	IDA-001	529	1.2891	0.66002	6.854	84.1	0.69867	6.4144	79.2	0.038643	-0.43964	-4.9	1.057	Oedema
63	M	IDA-001	530	1.6078	0.6612	6.5703	83.4	0.68766	6.5189	80.4	0.026463	-0.051397	-3	0.92671	Oedema
63	M	IDA-001	531	1.873	0.65291	6.3939	83.8	0.66849	6.5617	81.8	0.015582	0.16782	-2	0.80122	Oedema
63	M	IDA-001	532	2.191	0.64817	6.3898	84.1	0.6668	6.4683	81.6	0.018628	0.078529	-2.5	0.7626	Oedema
63	M	IDA-001	533	2.5421	0.66138	6.4641	83	0.67236	6.2972	80.5	0.010984	-0.16689	-2.5	0.72399	Oedema
63	M	IDA-001	534	2.9144	0.68106	6.5617	81.7	0.65854	6.0827	80.2	-0.022515	-0.47895	-1.5	0.68538	Oedema
63	M	IDA-001	535	3.1283	0.6806	6.6313	82	0.62457	5.7937	80.8	-0.056026	-0.83756	-1.2	0.64194	Oedema
63	M	IDA-001	536	3.3835	0.66339	6.5746	83.1	0.61459	5.5432	80.5	-0.048804	-1.0314	-2.6	0.56471	Oedema
63	M	IDA-001	537	3.6714	0.651	6.3331	83.1	0.63788	5.5556	79.7	-0.013122	-0.77757	-3.4	0.48266	Oedema
63	M	IDA-001	538	3.9849	0.64986	6.0643	81.9	0.65911	5.8754	80.1	0.0092519	-0.18884	-1.8	0.40061	Oedema
63	M	IDA-001	539	4.2755	0.64721	5.9312	81.4	0.65972	6.2266	81.7	0.01251	0.29545	0.3	0.31856	Oedema
63	M	IDA-001	540	4.5879	0.63898	5.8893	81.8	0.6475	6.3532	82.7	0.008523	0.46396	0.89999	0.2896	Oedema
63	M	IDA-001	541	4.8805	0.62933	5.8309	81.9	0.64205	6.3452	82.6	0.012728	0.51427	0.7	0.27029	Oedema
63	M	IDA-001	542	5.1921	0.62881	5.8548	81.5	0.64396	6.3452	82.4	0.015144	0.49038	0.9	0.25098	Oedema
63	M	IDA-001	543	5.486	0.63199	6.0205	81.6	0.64172	6.3654	82.7	0.0097336	0.3449	1.1	0.23168	Oedema
63	M	IDA-001	544	5.781	0.63727	6.1162	82.2	0.63922	6.2972	82.9	0.0019553	0.18102	0.7	0.22202	Oedema
63	M	IDA-001	545	6.0769	0.63646	6.068	82.7	0.64445	6.0901	82	0.0079982	0.022173	-0.7	0.2172	Oedema
63	M	IDA-001	546	6.359	0.64387	6.0753	82.5	0.65394	5.8173	80.2	0.010063	-0.258	-2.3	0.2172	Oedema
63	M	IDA-001	547	5.985	0.63585	6.1805	82.8	0.65828	5.6497	79.2	0.022435	-0.53075	-3.6	0.2172	Oedema
63	M	IDA-001	548	5.6026	0.60525	6.1843	83.8	0.64771	5.7537	80.4	0.042457	-0.43055	-3.4	0.22685	Oedema
63	M	IDA-001	549	5.2098	0.5928	6.0314	83.6	0.63751	6.0496	82.7	0.044708	0.018244	-0.9	0.25098	Oedema
63	M	IDA-001	550	4.8234	0.61767	5.9032	82.2	0.63869	6.2814	83.9	0.021027	0.37822	1.7	0.27029	Oedema
63	M	IDA-001	551	4.4449	0.63444	5.9277	82.1	0.6452	6.3291	83.6	0.010766	0.40143	1.5	0.2896	Oedema
63	M	IDA-001	552	4.0765	0.63335	6.0496	82.8	0.65445	6.2696	83	0.021098	0.21999	0.2	0.30408	Oedema
63	M	IDA-001	553	3.7213	0.62806	6.1013	83.2	0.65449	6.2539	83.5	0.026431	0.15263	0.3	0.31373	Oedema
63	M	IDA-001	554	3.3835	0.61851	5.9844	83.4	0.64037	6.2814	84.8	0.021863	0.29697	1.4	0.31373	Oedema
63	M	IDA-001	555	3.0687	0.61962	5.8789	83.1	0.62909	6.192	84.6	0.0094721	0.31306	1.5	0.31856	Oedema
63	M	IDA-001	556	2.7848	0.62414	6.0314	83.3	0.63532	5.9701	82.3	0.011182	-0.061214	-1	0.35234	Oedema
63	M	IDA-001	557	2.4684	0.64931	6.3131	82.7	0.65924	5.8789	80.3	0.0099307	-0.43424	-2.4	0.44887	Oedema
63	M	IDA-001	558	2.191	0.66943	6.3573	81.7	0.68526	6.0096	80.3	0.015826	-0.34766	-1.4	0.54541	Oedema
63	M	IDA-001	559	1.873	0.67029	6.1958	80.9	0.68686	6.2035	81.8	0.016574	0.0076871	0.9	0.63711	Oedema
63	M	IDA-001	560	1.6078	0.65142	6.1387	81.6	0.66751	6.2657	83.1	0.016089	0.12693	1.5	0.72399	Oedema
63	M	IDA-001	561	1.2891	0.63028	6.1652	83.1	0.64508	6.1958	83.7	0.014799	0.030559	0.6	0.7626	Oedema
63	M	IDA-001	562	1.0525	0.62574	6.0976	83.6	0.64491	6.1125	83.5	0.019169	0.014908	-0.099998	0.79156	Oedema
63	M	IDA-001	563	0.96084	0.62649	6.0606	83.8	0.64629	6.0864	83.5	0.019799	0.025821	-0.3	0.82535	Oedema
63	M	IDA-001	564	0.74426	0.61847	6.1614	84.5	0.6409	6.0569	83.6	0.022435	-0.10449	-0.9	0.85431	Oedema
63	M	IDA-001	565	0.60769	0.60658	6.1387	84.9	0.64127	5.9172	82.8	0.034697	-0.22158	-2.1	0.80604	Oedema
63	M	IDA-001	566	0.60769	0.60394	5.848	84.3	0.65694	5.7307	81.5	0.053006	-0.11729	-2.8	0.7626	Oedema
63	M	IDA-001	567	0.4297	0.60496	5.6433	84.3	0.65419	5.698	82	0.049233	0.054665	-2.3	0.71916	Oedema
63	M	IDA-001	568	0.4297	0.5973	5.7504	86	0.62909	5.7904	84.1	0.031789	0.039957	-1.9	0.67572	Oedema
63	M	IDA-001	569	0.4297	0.58945	5.814	87.1	0.59737	5.7971	85.4	0.0079227	-0.016852	-1.7	0.6178	Oedema
63	M	IDA-001	570	0.4297	0.59151	5.6786	86.4	0.58452	5.685	84.6	-0.0069842	0.0064569	-1.8	0.55989	Oedema
63	M	IDA-001	571	0.4297	0.58896	5.6593	86.3	0.58106	5.5866	84.1	-0.0079053	-0.072718	-2.2	0.50197	Oedema
63	M	IDA-001	572	0.4297	0.58706	5.8685	87.2	0.58772	5.618	84.1	0.00065553	-0.25057	-3.1	0.44887	Oedema
63	M	IDA-001	573	0.4297	0.58065	5.9844	87.8	0.60724	5.8106	83.8	0.026586	-0.17387	-4	0.46335	Oedema
63	M	IDA-001	574	0.4297	0.57937	5.9137	87.1	0.62387	5.9809	83	0.044495	0.067201	-4.1	0.50197	Oedema
63	M	IDA-001	575	0.4297	0.59193	5.8858	86.4	0.62531	5.9347	82.4	0.033387	0.048903	-4	0.53575	Oedema
63	M	IDA-001	576	0.4297	0.60071	5.9137	86.6	0.61335	5.8106	83.1	0.012638	-0.10309	-3.5	0.57437	Oedema
63	M	IDA-001	577	0.4297	0.60288	5.8514	86.6	0.60496	5.8824	84.9	0.0020789	0.030978	-1.7	0.55989	Oedema
63	M	IDA-001	578	0.4297	0.60078	5.8207	86.6	0.6014	6.0459	86	0.00061417	0.22523	-0.6	0.53575	Oedema
63	M	IDA-001	579	0.4297	0.60397	5.9137	86.7	0.59389	6.0827	86.2	-0.010079	0.16906	-0.5	0.51162	Oedema
63	M	IDA-001	580	0.4297	0.59895	5.9666	87	0.57981	6.0386	86.2	-0.019135	0.07206	-0.8	0.48749	Oedema
63	M	IDA-001	581	0.4297	0.58837	5.9032	87.2	0.5667	5.9916	87.1	-0.021673	0.088424	-0.099998	0.48266	Oedema
63	M	IDA-001	582	0.4297	0.57382	5.8411	88.4	0.57277	5.9137	86.9	-0.0010518	0.072539	-1.5	0.48749	Oedema
63	M	IDA-001	583	0.4297	0.55966	5.8106	90.3	0.59375	5.7971	85.4	0.034094	-0.013474	-4.9	0.49231	Oedema
63	M	IDA-001	584	0.4297	0.55371	5.7241	90.9	0.60438	5.711	84	0.050666	-0.013077	-6.9	0.49714	Oedema
63	M	IDA-001	585	0.4297	0.54645	5.5679	90.2	0.58962	5.6054	83.8	0.043175	0.037453	-6.4	0.51645	Oedema
63	M	IDA-001	586	0.4297	0.54395	5.385	89.3	0.56252	5.4945	85	0.018573	0.10948	-4.3	0.54058	Oedema
63	M	IDA-001	587	0.4297	0.53416	5.2966	90.2	0.54431	5.5432	87.4	0.010147	0.24663	-2.8	0.56954	Oedema
63	M	IDA-001	588	0.4297	0.52924	5.4645	92	0.54723	5.767	88.8	0.017985	0.30253	-3.2	0.58885	Oedema
63	M	IDA-001	589	0.60769	0.53967	5.7637	92.4	0.56539	5.9137	87.8	0.025722	0.14997	-4.6	0.5985	Oedema
63	M	IDA-001	590	0.60769	0.5685	5.9312	90.5	0.58456	5.8651	85.8	0.016051	-0.066095	-4.7	0.58885	Oedema
63	M	IDA-001	591	2.7848	0.60096	5.8309	86.5	0.58858	5.7971	84.6	-0.01238	-0.033803	-1.9	0.83983	Oedema
63	M	IDA-001	592	2.4684	0.60713	5.7307	85.6	0.60179	5.777	83.7	-0.0053343	0.046348	-1.9	0.74812	Oedema
63	M	IDA-001	593	2.191	0.6082	5.7703	85.4	0.6217	6.0459	83.7	0.013499	0.27561	-1.7	0.65642	Oedema
63	M	IDA-001	594	1.9691	0.61384	6.0024	85.7	0.63678	6.3012	83.8	0.022945	0.2988	-1.9	0.55989	Oedema
63	M	IDA-001	595	1.8231	0.61463	6.2422	86.2	0.64994	6.3412	82.6	0.035313	0.098957	-3.6	0.46335	Oedema
63	M	IDA-001	596	1.6078	0.619	6.3654	85.7	0.66216	6.2617	80.8	0.043161	-0.10363	-4.9	0.43439	Oedema
63	M	IDA-001	597	1.4252	0.62016	6.4267	85.2	0.67141	6.2696	80.1	0.051256	-0.15714	-5.1	0.40543	Oedema
63	M	IDA-001	598	1.3588	0.62282	6.5402	85	0.67806	6.4185	80.1	0.055238	-0.12174	-4.9	0.3813	Oedema
63	M	IDA-001	599	1.2891	0.6346	6.6269	84.5	0.69276	6.5833	79.6	0.058162	-0.043627	-4.9	0.35234	Oedema
63	M	IDA-001	600	1.0525	0.64838	6.4977	83.5	0.70408	6.7204	78.7	0.055694	0.2227	-4.8	0.49714	Oedema
63	M	IDA-001	601	0.96084	0.65032	6.2657	83	0.70279	7.0028	79	0.052468	0.73714	-4	0.69503	Oedema
63	M	IDA-001	602	0.4297	0.70328	7.5988	80.8	0.73725	7.4963	76.4	0.033961	-0.10253	-4.4	1.2453	Oedema
63	M	IDA-001	603	0.4297	0.69435	7.4239	81	0.74416	7.6278	76.8	0.04981	0.20386	-4.2	1.2067	Oedema
63	M	IDA-001	604	0.4297	0.69896	7.1994	80.7	0.76576	7.657	75.9	0.066797	0.45754	-4.8	1.1149	Oedema
63	M	IDA-001	605	0.4297	0.71225	6.9979	79.6	0.77531	7.4794	74.9	0.063063	0.48153	-4.7	1.0281	Oedema
63	M	IDA-001	606	0.4297	0.72134	6.9638	79.2	0.76365	7.2202	75.1	0.042306	0.25643	-4.1	0.93636	Oedema
63	M	IDA-001	607	0.4297	0.71134	7.2254	80.9	0.73687	7.2046	76.9	0.025527	-0.020823	-4	0.92671	Oedema
63	M	IDA-001	608	0.4297	0.7122	7.5529	82.7	0.73057	7.3692	78.3	0.018367	-0.18367	-4.4	1.0329	Oedema
63	M	IDA-001	609	0.4297	0.70423	7.6161	83.6	0.74963	7.4019	78	0.0454	-0.21422	-5.6	1.1391	Oedema
63	M	IDA-001	610	0.4297	0.68908	7.446	83.5	0.75137	7.1891	77.6	0.062286	-0.25694	-5.9	1.2356	Oedema
63	M	IDA-001	611	0.4297	0.67385	7.1839	82.8	0.73454	6.9156	77.8	0.060683	-0.26828	-5	1.3273	Oedema
63	M	IDA-001	612	0.4297	0.67029	6.8213	81.5	0.72653	6.812	77.9	0.056247	-0.0092931	-3.6	1.3659	Oedema
63	M	IDA-001	613	0.4297	0.67797	6.5062	80.4	0.72401	6.8399	78.3	0.046042	0.33376	-2.1	1.4142	Oedema
63	M	IDA-001	614	0.4297	0.66885	6.566	81.5	0.71695	6.8074	78.7	0.048097	0.24136	-2.8	1.4576	Oedema
63	M	IDA-001	615	0.60769	0.67458	6.93	82.9	0.71073	6.605	78.6	0.03615	-0.32499	-4.3	1.4673	Oedema
63	M	IDA-001	616	0.74426	0.69156	7.1788	83.4	0.7188	6.435	78.1	0.027241	-0.74374	-5.3	1.308	Oedema
63	M	IDA-001	617	1.0525	0.69137	7.1378	83.5	0.71818	6.4767	78.7	0.026813	-0.66107	-4.8	1.1584	Oedema
63	M	IDA-001	618	1.2891	0.6799	6.9252	83.8	0.69857	6.6007	80.1	0.018666	-0.32455	-3.7	1.0088	Oedema
63	M	IDA-001	619	1.6078	0.66698	6.6934	84	0.67686	6.5746	81.1	0.0098869	-0.11882	-2.9	0.86879	Oedema
63	M	IDA-001	620	1.9691	0.65994	6.5445	83.5	0.67696	6.3898	80.4	0.017021	-0.15473	-3.1	0.82052	Oedema
63	M	IDA-001	621	2.3536	0.67376	6.5703	82.1	0.69701	6.2228	78.7	0.023246	-0.34753	-3.4	0.78674	Oedema
63	M	IDA-001	622	2.5421	0.69387	6.7431	81.3	0.69623	6.0976	78.3	0.0023671	-0.64553	-3	0.74812	Oedema
63	M	IDA-001	623	2.7848	0.69648	6.8493	81.9	0.66313	5.8858	79.2	-0.033346	-0.9635	-2.7	0.71434	Oedema
63	M	IDA-001	624	3.0687	0.66774	6.7476	83.6	0.64037	5.6054	79.5	-0.027366	-1.1423	-4.1	0.6178	Oedema
63	M	IDA-001	625	3.3835	0.65011	6.4977	83.9	0.63939	5.5463	79.5	-0.010724	-0.95141	-4.4	0.51162	Oedema
63	M	IDA-001	626	3.6714	0.65686	6.3211	82.9	0.65125	5.8343	80.5	-0.005604	-0.48681	-2.4	0.41509	Oedema
63	M	IDA-001	627	3.9849	0.66627	6.2814	82.3	0.65359	6.1576	82.3	-0.012672	-0.12377	0	0.31373	Oedema
63	M	IDA-001	628	4.2755	0.64965	6.1996	82.8	0.64259	6.2035	82.9	-0.007055	0.0038462	0.099998	0.2896	Oedema
63	M	IDA-001	629	4.5879	0.61854	5.9916	83.1	0.63833	6.1387	82.1	0.019781	0.14712	-1	0.28477	Oedema
63	M	IDA-001	630	4.8805	0.61512	5.8962	82.3	0.64383	6.2266	81.4	0.028712	0.33042	-0.9	0.27994	Oedema
63	M	IDA-001	631	5.1743	0.62383	6.0496	82.2	0.64817	6.3735	81.7	0.024342	0.32388	-0.5	0.27512	Oedema
63	M	IDA-001	632	5.4692	0.63327	6.1881	82.6	0.64704	6.3371	82	0.013768	0.14902	-0.6	0.26064	Oedema
63	M	IDA-001	633	5.781	0.65291	6.1463	82.1	0.6499	6.0976	81.3	-0.0030127	-0.048721	-0.8	0.24133	Oedema
63	M	IDA-001	634	5.985	0.66186	6.1312	81.8	0.65151	5.8445	80.2	-0.010349	-0.28667	-1.6	0.22685	Oedema
63	M	IDA-001	635	5.781	0.65681	6.2383	82.1	0.64889	5.767	79.9	-0.0079273	-0.47129	-2.2	0.20754	Oedema
63	M	IDA-001	636	5.4012	0.63295	6.25	82.7	0.63621	5.963	81.4	0.0032618	-0.28697	-1.3	0.20754	Oedema
63	M	IDA-001	637	5.0295	0.61569	6.0864	82.4	0.62147	6.2735	83.8	0.0057777	0.1871	1.4	0.23168	Oedema
63	M	IDA-001	638	4.6479	0.61523	5.9666	82.1	0.62127	6.4185	84.5	0.0060392	0.4519	2.4	0.24616	Oedema
63	M	IDA-001	639	4.2538	0.62395	6.0459	82.3	0.63589	6.3331	83.2	0.011943	0.28717	0.89999	0.26064	Oedema
63	M	IDA-001	640	3.8673	0.63004	6.1501	82.5	0.65742	6.2305	81.7	0.027379	0.080469	-0.8	0.27512	Oedema
63	M	IDA-001	641	3.4909	0.63886	6.0864	81.8	0.66419	6.2972	82.1	0.025332	0.2108	0.3	0.28477	Oedema
63	M	IDA-001	642	3.1283	0.64935	5.9102	81.1	0.65313	6.4061	83.7	0.0037746	0.49598	2.6	0.2896	Oedema
63	M	IDA-001	643	2.7848	0.64897	5.8651	81.5	0.64616	6.3012	83.6	-0.0028096	0.43609	2.1	0.29925	Oedema
63	M	IDA-001	644	2.4684	0.651	6.0459	81.9	0.65041	6.0606	81.8	-0.00059283	0.014657	-0.099998	0.33304	Oedema
63	M	IDA-001	645	2.191	0.65424	6.2657	82	0.66547	5.9988	80.4	0.011233	-0.26686	-1.6	0.42474	Oedema
63	M	IDA-001	646	1.873	0.66216	6.2578	81.4	0.68259	6.1614	80.9	0.02043	-0.096393	-0.5	0.52127	Oedema
63	M	IDA-001	647	1.6078	0.66212	6.0901	80.9	0.69219	6.3131	81.9	0.030065	0.223	1	0.6178	Oedema
63	M	IDA-001	648	1.2891	0.65742	6.0643	81.2	0.68597	6.3052	82.3	0.028546	0.24089	1.1	0.69986	Oedema
63	M	IDA-001	649	1.0525	0.65561	6.1728	81.7	0.66921	6.1767	82.4	0.013601	0.0038128	0.7	0.75778	Oedema
63	M	IDA-001	650	0.74426	0.65083	6.192	82.2	0.66155	6.0423	82.2	0.010721	-0.14965	0	0.82052	Oedema
63	M	IDA-001	651	0.60769	0.64123	6.1275	82.8	0.66094	5.9559	82	0.019707	-0.17152	-0.8	0.86879	Oedema
63	M	IDA-001	652	0.60769	0.62641	6.1125	83.6	0.65454	5.8893	81.7	0.028126	-0.22319	-1.9	0.91705	Oedema
63	M	IDA-001	653	0.4297	0.61508	6.0533	83.6	0.64131	5.7537	81.2	0.026232	-0.29953	-2.4	0.87844	Oedema
63	M	IDA-001	654	0.4297	0.61478	5.8582	82.8	0.64222	5.6211	80.8	0.02744	-0.2371	-2	0.84465	Oedema
63	M	IDA-001	655	0.4297	0.62641	5.7537	82.8	0.63307	5.6689	82.3	0.0066622	-0.084805	-0.5	0.80604	Oedema
63	M	IDA-001	656	0.4297	0.61962	5.8582	84.9	0.62	5.8241	84.2	0.00038421	-0.034119	-0.7	0.76743	Oedema
63	M	IDA-001	657	0.4297	0.59584	5.8241	86.7	0.60558	5.8275	84.6	0.0097425	0.0033937	-2.1	0.70951	Oedema
63	M	IDA-001	658	0.4297	0.58261	5.5804	85.9	0.59351	5.6818	83.9	0.010892	0.10146	-2	0.64676	Oedema
63	M	IDA-001	659	0.4297	0.59432	5.4885	84.2	0.58261	5.596	83.9	-0.011704	0.1075	-0.3	0.58885	Oedema
63	M	IDA-001	660	0.4297	0.59542	5.7013	84.7	0.57574	5.685	84.9	-0.019677	-0.016206	0.2	0.5261	Oedema
63	M	IDA-001	661	0.4297	0.58167	5.8893	86.2	0.59308	5.8893	84.6	0.011419	0	-1.6	0.55506	Oedema
63	M	IDA-001	662	0.4297	0.576	5.9032	86.5	0.6187	6.0459	82.9	0.042693	0.14276	-3.6	0.5985	Oedema
63	M	IDA-001	663	0.4297	0.58384	5.9102	86.4	0.63279	6.0024	81.8	0.048952	0.092235	-4.6	0.63711	Oedema
63	M	IDA-001	664	0.4297	0.59956	5.9172	86.1	0.63528	5.8651	81.7	0.035727	-0.052057	-4.4	0.68055	Oedema
63	M	IDA-001	665	0.4297	0.60632	5.8106	85.5	0.62743	5.8858	83	0.021113	0.075241	-2.5	0.66607	Oedema
63	M	IDA-001	666	0.4297	0.6058	5.711	85.1	0.61448	6.006	84.4	0.0086735	0.29498	-0.7	0.63711	Oedema
63	M	IDA-001	667	0.4297	0.59375	5.7803	86	0.60165	6.0459	85	0.0078948	0.2656	-1	0.60815	Oedema
63	M	IDA-001	668	0.4297	0.58363	5.8858	87.1	0.58796	6.0205	85.4	0.0043237	0.13465	-1.7	0.58402	Oedema
63	M	IDA-001	669	0.4297	0.58782	5.8514	87	0.58346	6.0168	85.6	-0.0043557	0.16547	-1.4	0.57437	Oedema
63	M	IDA-001	670	0.4297	0.58966	5.7405	87.1	0.59726	5.9701	84.7	0.0076071	0.22962	-2.4	0.57919	Oedema
63	M	IDA-001	671	0.4297	0.58204	5.7438	88.5	0.61759	5.9207	83.6	0.035551	0.17684	-4.9	0.58402	Oedema
63	M	IDA-001	672	0.4297	0.56783	5.8343	89.9	0.62539	5.8962	82.9	0.057564	0.061921	-7	0.59367	Oedema
63	M	IDA-001	673	0.4297	0.56057	5.814	89.7	0.60544	5.777	83.1	0.044867	-0.036946	-6.6	0.62263	Oedema
63	M	IDA-001	674	0.4297	0.55791	5.6275	88.7	0.5768	5.571	84.2	0.01889	-0.056431	-4.5	0.66607	Oedema
63	M	IDA-001	675	0.4297	0.55944	5.5279	88.6	0.56151	5.5804	86	0.0020733	0.052441	-2.6	0.71916	Oedema
63	M	IDA-001	676	0.4297	0.56408	5.7405	89.9	0.56715	5.9067	87.1	0.0030712	0.16615	-2.8	0.76743	Oedema
63	M	IDA-001	677	0.4297	0.58035	6.0386	90	0.58844	6.1805	86.3	0.0080936	0.14182	-3.7	0.79156	Oedema
63	M	IDA-001	678	2.4684	0.59186	5.9032	86.9	0.59221	5.8005	84.4	0.00035053	-0.10272	-2.5	0.89292	Oedema
63	M	IDA-001	679	2.191	0.58456	5.6818	86.4	0.60551	5.7045	83.1	0.020954	0.022688	-3.3	0.82535	Oedema
63	M	IDA-001	680	1.873	0.59249	5.6786	85.6	0.62356	5.9242	83.1	0.031071	0.24558	-2.5	0.75778	Oedema
63	M	IDA-001	681	1.6078	0.60129	5.9032	86.1	0.63706	6.2775	83.8	0.035778	0.37428	-2.3	0.68538	Oedema
63	M	IDA-001	682	1.4252	0.59538	6.0423	86.9	0.64927	6.4599	83.2	0.053886	0.41765	-3.7	0.6178	Oedema
63	M	IDA-001	683	1.2891	0.58163	5.9809	86.8	0.66507	6.3816	81.2	0.083439	0.40076	-5.6	0.5985	Oedema
63	M	IDA-001	684	1.0525	0.57644	5.9488	86	0.67714	6.2539	79.7	0.1007	0.30507	-6.3	0.58885	Oedema
63	M	IDA-001	685	0.96084	0.59873	6.1843	85	0.68493	6.3613	79.3	0.086201	0.17703	-5.7	0.57437	Oedema
63	M	IDA-001	686	0.96084	0.6393	6.5963	83.9	0.69706	6.6845	79	0.057754	0.088186	-4.9	0.56471	Oedema
63	M	IDA-001	687	0.74426	0.65712	6.7889	83.5	0.7119	6.9444	78.3	0.054779	0.15558	-5.2	0.70951	Oedema
63	M	IDA-001	688	0.60769	0.65189	6.6225	83.4	0.70215	7.1327	78.6	0.050258	0.51015	-4.8	0.89775	Oedema
63	M	IDA-001	689	0.60769	0.6499	6.4391	82.7	0.68894	7.3801	79.5	0.039043	0.94092	-3.2	1.086	Oedema
63	M	IDA-001	690	0.60769	0.68036	6.5574	81	0.6994	7.5415	79.2	0.019034	0.9841	-1.8	1.2742	Oedema
63	M	IDA-001	691	0.4297	0.70636	6.8966	80.2	0.72754	7.485	77.4	0.021173	0.58848	-2.8	1.3804	Oedema
63	M	IDA-001	692	0.4297	0.69837	7.2516	80.9	0.7471	7.3801	75.5	0.048732	0.12844	-5.4	1.448	Oedema
63	M	IDA-001	693	0.4297	0.69305	7.4794	80.8	0.74789	7.4349	75	0.054839	-0.044487	-5.8	1.5204	Oedema
63	M	IDA-001	694	0.4297	0.70294	7.4627	79.9	0.75126	7.6746	75.8	0.04832	0.21191	-4.1	1.588	Oedema
63	M	IDA-001	695	0.4297	0.71788	7.2569	79.1	0.77137	8.0128	76.6	0.053492	0.75593	-2.5	1.5686	Oedema
63	M	IDA-001	696	0.4297	0.72876	7.0572	78.6	0.80593	8.1967	75.9	0.077175	1.1396	-2.7	1.4866	Oedema
63	M	IDA-001	697	0.4297	0.74582	6.9881	77.9	0.82727	8.0841	74.9	0.081443	1.096	-3	1.4094	Oedema
63	M	IDA-001	698	0.4297	0.75137	7.1023	78.1	0.82953	7.8431	74.9	0.07816	0.74086	-3.2	1.3225	Oedema
63	M	IDA-001	699	0.4297	0.73681	7.4294	79.9	0.80225	7.8003	76.7	0.065435	0.37089	-3.2	1.3321	Oedema
63	M	IDA-001	700	0.4297	0.73314	7.77	81.6	0.79987	7.8927	77.6	0.066734	0.12265	-4	1.4432	Oedema
63	M	IDA-001	701	0.4297	0.73817	7.874	82	0.82156	7.9239	77.1	0.083387	0.049915	-4.9	1.559	Oedema
63	M	IDA-001	702	0.4297	0.72982	7.8003	82	0.82311	7.8003	77.2	0.093293	0	-4.8	1.6748	Oedema
63	M	IDA-001	703	0.4297	0.70912	7.6046	82	0.8009	7.5758	77.7	0.091778	-0.028805	-4.3	1.7617	Oedema
63	M	IDA-001	704	0.4297	0.7018	7.215	81	0.77399	7.3965	78.1	0.07219	0.18144	-2.9	1.8051	Oedema
63	M	IDA-001	705	0.4297	0.6975	6.8493	80.2	0.75643	7.2674	78.1	0.058934	0.41813	-2.1	1.8389	Oedema
63	M	IDA-001	706	0.4297	0.68871	6.8353	80.9	0.73632	7.0721	78.5	0.047618	0.23687	-2.4	1.8824	Oedema
63	M	IDA-001	707	0.4297	0.6957	7.0373	81.9	0.72543	6.7522	78.3	0.029726	-0.2851	-3.6	1.8679	Oedema
63	M	IDA-001	708	0.60769	0.71808	7.1685	82	0.72501	6.5746	78.3	0.0069241	-0.59384	-3.7	1.6604	Oedema
63	M	IDA-001	709	0.74426	0.71803	7.215	82.6	0.71281	6.6711	79.7	-0.0052206	-0.54389	-2.9	1.4528	Oedema
63	M	IDA-001	710	1.0525	0.6974	7.2046	84	0.693	6.7797	81.2	-0.004398	-0.42495	-2.8	1.2549	Oedema
63	M	IDA-001	711	1.4252	0.67101	6.9979	84.8	0.67146	6.6094	81.5	0.00045055	-0.38852	-3.3	1.057	Oedema
63	M	IDA-001	712	1.8231	0.66076	6.7114	83.7	0.6781	6.2933	79.9	0.01734	-0.41814	-3.8	0.95567	Oedema
63	M	IDA-001	713	1.9691	0.67231	6.6269	81.9	0.70249	6.1501	78.3	0.03018	-0.47684	-3.6	0.84948	Oedema
63	M	IDA-001	714	2.191	0.70917	6.7613	80.6	0.7124	6.1767	78.2	0.0032334	-0.58467	-2.4	0.74812	Oedema
63	M	IDA-001	715	2.4684	0.71104	6.8306	81.4	0.68582	6.0901	79.5	-0.025211	-0.74047	-1.9	0.65159	Oedema
63	M	IDA-001	716	2.7848	0.66458	6.6756	83.7	0.65223	5.8005	80.1	-0.012354	-0.8751	-3.6	0.58402	Oedema
63	M	IDA-001	717	3.0687	0.63199	6.4558	84.8	0.63052	5.618	80.5	-0.0014744	-0.8378	-4.3	0.51645	Oedema
63	M	IDA-001	718	3.3835	0.64441	6.3857	83.9	0.63048	5.7537	81.2	-0.013936	-0.63196	-2.7	0.4537	Oedema
63	M	IDA-001	719	3.6714	0.66111	6.4725	83.5	0.63147	5.9916	82.5	-0.029641	-0.48088	-1	0.3813	Oedema
63	M	IDA-001	720	3.9849	0.64466	6.4725	84.2	0.62897	6.0277	82.8	-0.015692	-0.44476	-1.4	0.37647	Oedema
63	M	IDA-001	721	4.2755	0.61286	6.2657	84.7	0.63536	6.006	81.7	0.022507	-0.25966	-3	0.3813	Oedema
63	M	IDA-001	722	4.5678	0.60976	6.0938	83.6	0.65181	6.1805	80.7	0.042049	0.086625	-2.9	0.3813	Oedema
63	M	IDA-001	723	4.8615	0.63279	6.1425	82.5	0.65998	6.3613	80.8	0.027188	0.21882	-1.7	0.3813	Oedema
63	M	IDA-001	724	5.1743	0.64956	6.2073	82	0.65274	6.3091	81.2	0.00318	0.10182	-0.8	0.35717	Oedema
63	M	IDA-001	725	5.4012	0.65959	6.135	81.4	0.64583	6.0938	81	-0.013759	-0.041124	-0.4	0.31856	Oedema
63	M	IDA-001	726	5.6191	0.66401	6.0976	81.1	0.64041	5.9382	80.5	-0.023601	-0.15932	-0.6	0.28477	Oedema
63	M	IDA-001	727	5.6026	0.65846	6.2189	81.9	0.63715	5.9666	80.9	-0.021312	-0.25232	-1	0.25098	Oedema
63	M	IDA-001	728	5.2098	0.64358	6.2893	82.5	0.62786	6.1576	82.3	-0.015719	-0.13167	-0.2	0.24616	Oedema
63	M	IDA-001	729	4.8234	0.63167	6.169	82.2	0.6182	6.3532	83.9	-0.013472	0.18421	1.7	0.26064	Oedema
63	M	IDA-001	730	4.4449	0.61881	6.105	82.5	0.62069	6.3816	84	0.001882	0.27661	1.5	0.27994	Oedema
63	M	IDA-001	731	4.0765	0.61569	6.2539	83.3	0.63939	6.2539	82.3	0.023698	0	-1	0.29442	Oedema
63	M	IDA-001	732	3.6964	0.62313	6.3532	83.2	0.66098	6.215	80.9	0.037852	-0.1382	-2.3	0.29925	Oedema
63	M	IDA-001	733	3.3006	0.64733	6.1996	81.3	0.66711	6.3939	81.5	0.019778	0.19423	0.2	0.29925	Oedema
63	M	IDA-001	734	2.9144	0.66481	6.0132	80.2	0.66428	6.5789	82.9	-0.00052994	0.56572	2.7	0.29925	Oedema
63	M	IDA-001	735	2.5421	0.66511	6.0606	81	0.66961	6.5104	82.7	0.0044982	0.44981	1.7	0.29925	Oedema
63	M	IDA-001	736	2.191	0.65937	6.2073	81.7	0.67056	6.2893	81.4	0.011186	0.081984	-0.3	0.32338	Oedema
63	M	IDA-001	737	1.873	0.6524	6.2305	81.5	0.66636	6.1843	80.9	0.013955	-0.046238	-0.6	0.39578	Oedema
63	M	IDA-001	738	1.6078	0.6499	6.1013	80.9	0.67119	6.2383	81.6	0.021287	0.13702	0.7	0.46818	Oedema
63	M	IDA-001	739	1.2891	0.65185	5.9666	80.8	0.68367	6.2617	81.9	0.031819	0.29515	1.1	0.54058	Oedema
63	M	IDA-001	740	1.0525	0.65677	5.9844	81	0.69089	6.1728	81.4	0.034123	0.1884	0.4	0.6178	Oedema
63	M	IDA-001	741	0.74426	0.66273	6.1162	81.1	0.6765	6.0386	81.2	0.013764	-0.077561	0.099998	0.6902	Oedema
63	M	IDA-001	742	0.60769	0.65664	6.1843	81.5	0.66129	5.9067	81.4	0.0046463	-0.27762	-0.099998	0.76743	Oedema
63	M	IDA-001	743	0.4297	0.64549	6.1087	82.1	0.65428	5.8005	81.4	0.0087845	-0.30827	-0.7	0.84465	Oedema
63	M	IDA-001	744	0.4297	0.63383	5.9916	82.5	0.64721	5.7176	80.8	0.013373	-0.27406	-1.7	0.9074	Oedema
63	M	IDA-001	745	0.4297	0.62402	5.872	82.2	0.63211	5.6117	80.3	0.0080863	-0.26032	-1.9	0.88327	Oedema
63	M	IDA-001	746	0.4297	0.62645	5.7438	81.5	0.6236	5.5402	80.4	-0.0028517	-0.20366	-1.1	0.86396	Oedema
63	M	IDA-001	747	0.4297	0.64049	5.7274	81.6	0.61504	5.6529	82.1	-0.025448	-0.074465	0.5	0.83983	Oedema
63	M	IDA-001	748	0.4297	0.63219	5.814	83.5	0.6117	5.8309	83.8	-0.020496	0.016951	0.3	0.8157	Oedema
63	M	IDA-001	749	0.4297	0.59805	5.7208	85.4	0.61241	5.7971	83.5	0.014357	0.076278	-1.9	0.75778	Oedema
63	M	IDA-001	750	0.4297	0.5769	5.4765	84.9	0.60724	5.6243	82.5	0.030337	0.14785	-2.4	0.69986	Oedema
63	M	IDA-001	751	0.4297	0.58323	5.4348	83.7	0.59294	5.6022	83.1	0.0097175	0.16746	-0.6	0.64676	Oedema
63	M	IDA-001	752	0.4297	0.59414	5.6786	83.9	0.57827	5.787	84.7	-0.015873	0.10845	0.8	0.58885	Oedema
63	M	IDA-001	753	0.4297	0.5848	5.8928	85.3	0.58599	5.9952	84.8	0.0011994	0.10245	-0.5	0.62746	Oedema
63	M	IDA-001	754	0.4297	0.57182	5.9137	86.2	0.61084	6.0864	83.2	0.039016	0.17277	-3	0.67572	Oedema
63	M	IDA-001	755	0.4297	0.57133	5.8858	86.5	0.63343	6.0386	81.9	0.062102	0.15283	-4.6	0.72882	Oedema
63	M	IDA-001	756	0.4297	0.59196	5.8377	85.6	0.64587	5.9595	81.3	0.053909	0.12176	-4.3	0.77708	Oedema
63	M	IDA-001	757	0.4297	0.59992	5.7274	84.8	0.63886	5.9559	82	0.038939	0.22855	-2.8	0.7626	Oedema
63	M	IDA-001	758	0.4297	0.59598	5.6529	84.5	0.62786	5.9916	82.8	0.031882	0.3387	-1.7	0.73847	Oedema
63	M	IDA-001	759	0.4297	0.5714	5.7471	86.1	0.61694	5.963	83.2	0.045545	0.2159	-2.9	0.70468	Oedema
63	M	IDA-001	760	0.4297	0.56712	5.8824	87.3	0.61024	5.9347	83.3	0.043121	0.052365	-4	0.68055	Oedema
63	M	IDA-001	761	0.4297	0.57713	5.8514	87.2	0.61218	5.9559	82.9	0.035048	0.10455	-4.3	0.6709	Oedema
63	M	IDA-001	762	0.4297	0.6031	5.7274	85.9	0.62586	5.9952	81.9	0.022761	0.26783	-4	0.6709	Oedema
63	M	IDA-001	763	0.4297	0.60613	5.7737	86.5	0.64255	6.0459	81.2	0.036416	0.27228	-5.3	0.68055	Oedema
63	M	IDA-001	764	0.4297	0.59506	5.9701	87.9	0.64325	6.105	81.6	0.048191	0.13486	-6.3	0.68055	Oedema
63	M	IDA-001	765	0.4297	0.5882	6.0241	88.1	0.62751	6.0168	82.3	0.039309	-0.0072494	-5.8	0.72399	Oedema
63	M	IDA-001	766	0.4297	0.59109	5.8754	87	0.6068	5.7904	82.7	0.01571	-0.085052	-4.3	0.80122	Oedema
63	M	IDA-001	767	0.4297	0.5978	5.8072	86.5	0.59691	5.7737	83.5	-0.0008921	-0.033529	-3	0.87844	Oedema
63	M	IDA-001	768	0.4297	0.60838	5.9773	87.1	0.59827	6.0864	84.5	-0.010118	0.10914	-2.6	0.94119	Oedema
63	M	IDA-001	769	2.7848	0.59862	5.7803	85.1	0.60731	6.2266	86.3	0.0086889	0.4463	1.2	0.7626	Oedema
63	M	IDA-001	770	2.4684	0.60248	6.0205	86.2	0.61084	6.1538	85.4	0.0083541	0.13338	-0.8	0.85913	Oedema
63	M	IDA-001	771	2.191	0.59837	6.0496	87.2	0.61028	5.9137	84.2	0.011905	-0.13595	-3	0.94601	Oedema
63	M	IDA-001	772	1.873	0.58661	5.8962	87.3	0.62205	5.8343	83.1	0.035432	-0.061921	-4.2	0.90257	Oedema
63	M	IDA-001	773	1.6078	0.5898	5.8275	86.6	0.63621	6.0241	83	0.046417	0.19659	-3.6	0.85913	Oedema
63	M	IDA-001	774	1.2891	0.5957	5.8241	86.4	0.643	6.3532	83.9	0.047305	0.52913	-2.5	0.8157	Oedema
63	M	IDA-001	775	1.0525	0.59063	5.6883	86.6	0.64977	6.5617	83.9	0.05914	0.8734	-2.7	0.76743	Oedema
63	M	IDA-001	776	0.96084	0.57267	5.5066	86.6	0.67033	6.4893	81.6	0.097659	0.98269	-5	0.76743	Oedema
63	M	IDA-001	777	0.74426	0.57215	5.5617	86.2	0.68875	6.3091	79.5	0.1166	0.74741	-6.7	0.76743	Oedema
63	M	IDA-001	778	0.60769	0.60728	5.9916	85.2	0.69774	6.402	78.5	0.090464	0.41044	-6.7	0.76743	Oedema
63	M	IDA-001	779	0.60769	0.65257	6.6138	84.4	0.71505	6.8399	78.2	0.062481	0.22619	-6.2	0.77226	Oedema
63	M	IDA-001	780	0.60769	0.67843	7.0274	84	0.73169	7.2464	78	0.053263	0.21897	-6	0.92188	Oedema
63	M	IDA-001	781	0.4297	0.66627	7.0175	84	0.7287	7.4239	78.1	0.062437	0.40636	-5.9	1.1053	Oedema
63	M	IDA-001	782	0.4297	0.66353	6.7659	82.8	0.7121	7.5529	78.5	0.048573	0.78697	-4.3	1.2839	Oedema
63	M	IDA-001	783	0.4297	0.68923	6.5876	80.3	0.72537	7.6805	78.3	0.036146	1.0929	-2	1.4673	Oedema
63	M	IDA-001	784	0.4297	0.71429	6.6313	78.7	0.75103	7.6982	77.2	0.036747	1.0669	-1.5	1.6024	Oedema
63	M	IDA-001	785	0.4297	0.70175	6.9013	79.4	0.76266	7.6336	76	0.060906	0.73228	-3.4	1.7134	Oedema
63	M	IDA-001	786	0.4297	0.69556	7.2307	80	0.76947	7.622	75	0.073912	0.39129	-5	1.8196	Oedema
63	M	IDA-001	787	0.4297	0.72506	7.3206	78.9	0.78616	7.7882	75.3	0.061105	0.46752	-3.6	1.9258	Oedema
63	M	IDA-001	788	0.4297	0.75597	7.1582	77.6	0.815	8.1967	76	0.059024	1.0385	-1.6	1.9306	Oedema
63	M	IDA-001	789	0.4297	0.75592	7.0423	77.6	0.85712	8.569	75.9	0.1012	1.5267	-1.7	1.8582	Oedema
63	M	IDA-001	790	0.4297	0.76144	7.1582	77.5	0.89702	8.6281	75.2	0.13558	1.4699	-2.3	1.7858	Oedema
63	M	IDA-001	791	0.4297	0.76622	7.4683	77.9	0.91008	8.4317	75	0.14386	0.96344	-2.9	1.7134	Oedema
63	M	IDA-001	792	0.4297	0.75861	7.7882	78.9	0.88488	8.2508	76.1	0.12627	0.46266	-2.8	1.7327	Oedema
63	M	IDA-001	793	0.4297	0.74934	7.9177	79.8	0.87627	8.1833	76.2	0.12693	0.26565	-3.6	1.8582	Oedema
63	M	IDA-001	794	0.4297	0.75352	7.874	79.7	0.89726	8.2576	75.8	0.14374	0.38362	-3.9	1.9837	Oedema
63	M	IDA-001	795	0.4297	0.75901	7.8864	79.5	0.90318	8.3195	76.3	0.14417	0.43303	-3.2	2.1092	Oedema
63	M	IDA-001	796	0.4297	0.74655	7.9114	80.2	0.87673	8.2508	77.4	0.13018	0.33943	-2.8	2.2009	Oedema
63	M	IDA-001	797	0.4297	0.74477	7.6864	79.9	0.83668	7.9936	77.6	0.091912	0.30721	-2.3	2.2347	Oedema
63	M	IDA-001	798	0.4297	0.72239	7.3368	79.9	0.79536	7.6511	77.5	0.072968	0.31435	-2.4	2.2685	Oedema
63	M	IDA-001	799	0.4297	0.6918	7.1582	81.1	0.75694	7.2464	77.3	0.065143	0.088181	-3.8	2.3023	Oedema
63	M	IDA-001	800	0.4297	0.6818	7.0572	81.8	0.72902	6.8776	77.5	0.04722	-0.17958	-4.3	2.2733	Oedema
63	M	IDA-001	801	0.4297	0.69857	6.9589	81.3	0.71582	6.7522	78.4	0.017252	-0.20675	-2.9	2.0079	Oedema
63	M	IDA-001	802	0.60769	0.70726	7.0771	81.9	0.6975	6.9061	80.6	-0.0097676	-0.17106	-1.3	1.7521	Oedema
63	M	IDA-001	803	0.96084	0.69051	7.2993	84.2	0.67884	6.9735	82.2	-0.011672	-0.32577	-2	1.4962	Oedema
63	M	IDA-001	804	1.2891	0.66943	7.1891	85.3	0.66658	6.6489	81.8	-0.0028558	-0.54014	-3.5	1.2501	Oedema
63	M	IDA-001	805	1.4252	0.65976	6.812	83.9	0.67155	6.1958	79.8	0.011785	-0.6162	-4.1	1.0812	Oedema
63	M	IDA-001	806	1.6078	0.68357	6.5963	81.2	0.68856	6.0753	78.8	0.0049892	-0.52097	-2.4	0.91223	Oedema
63	M	IDA-001	807	1.873	0.71968	6.6357	79.8	0.69886	6.2189	79.3	-0.020823	-0.41679	-0.5	0.7433	Oedema
63	M	IDA-001	808	2.191	0.70937	6.6357	80.9	0.68027	6.2189	80.8	-0.029099	-0.41679	-0.099998	0.57919	Oedema
63	M	IDA-001	809	2.4684	0.64504	6.4641	83.8	0.64608	5.9172	81.5	0.0010419	-0.54696	-2.3	0.55023	Oedema
63	M	IDA-001	810	2.7848	0.61301	6.2696	84.9	0.62039	5.6275	81.2	0.0073779	-0.64213	-3.7	0.52127	Oedema
63	M	IDA-001	811	3.0687	0.62406	6.2305	84.1	0.61013	5.6306	81.6	-0.013936	-0.5999	-2.5	0.49231	Oedema
63	M	IDA-001	812	3.3835	0.638	6.3573	84	0.61162	5.8207	82.6	-0.026378	-0.53656	-1.4	0.46335	Oedema
63	M	IDA-001	813	3.6714	0.62081	6.4599	85.3	0.61874	5.9312	82.7	-0.0020742	-0.52875	-2.6	0.46335	Oedema
63	M	IDA-001	814	3.9616	0.59855	6.3816	85.9	0.64103	6.0096	81.4	0.042474	-0.37201	-4.5	0.48266	Oedema
63	M	IDA-001	815	4.2538	0.61072	6.2578	84.4	0.66436	6.1881	80.3	0.053639	-0.069704	-4.1	0.49231	Oedema
63	M	IDA-001	816	4.5678	0.64645	6.2383	82.3	0.6652	6.2933	80.4	0.018749	0.054963	-1.9	0.50197	Oedema
63	M	IDA-001	817	4.8234	0.66525	6.2189	81.2	0.6491	6.2112	80.8	-0.01615	-0.0077252	-0.39999	0.46335	Oedema
63	M	IDA-001	818	5.0295	0.65807	6.1013	80.6	0.6352	6.1013	80.9	-0.022865	0	0.3	0.40543	Oedema
63	M	IDA-001	819	5.2627	0.64243	6.0423	80.8	0.62897	6.1125	81.3	-0.013455	0.070173	0.5	0.35234	Oedema
63	M	IDA-001	820	5.4012	0.63424	6.1767	81.9	0.62988	6.1843	81.6	-0.0043545	0.0076394	-0.3	0.29925	Oedema
63	M	IDA-001	821	5.0295	0.63735	6.2933	82.4	0.62563	6.2035	82.4	-0.011723	-0.089792	0	0.29442	Oedema
63	M	IDA-001	822	4.6479	0.63959	6.2189	81.7	0.62508	6.1614	82.6	-0.014513	-0.057476	0.9	0.31373	Oedema
63	M	IDA-001	823	4.2538	0.61595	6.1576	82.5	0.63902	6.1087	81.8	0.023065	-0.0489	-0.7	0.33304	Oedema
63	M	IDA-001	824	3.8673	0.5988	6.3091	84.3	0.66033	6.105	80.7	0.061525	-0.20414	-3.6	0.34752	Oedema
63	M	IDA-001	825	3.4909	0.61128	6.4309	84	0.67263	6.2073	80.5	0.061346	-0.22354	-3.5	0.34752	Oedema
63	M	IDA-001	826	3.1283	0.63886	6.3091	81.9	0.66609	6.4226	81.6	0.027234	0.11346	-0.3	0.33304	Oedema
63	M	IDA-001	827	2.7514	0.65283	6.2035	81	0.66551	6.5833	82.7	0.012686	0.3798	1.7	0.31856	Oedema
63	M	IDA-001	828	2.3536	0.65342	6.3171	82	0.67304	6.5617	82.5	0.019614	0.24456	0.5	0.30408	Oedema
63	M	IDA-001	829	1.9691	0.64927	6.3654	82.5	0.67065	6.4103	81.5	0.021379	0.044884	-1	0.31373	Oedema
63	M	IDA-001	830	1.6078	0.64342	6.1614	81.4	0.65854	6.2696	81.3	0.015127	0.10816	-0.099998	0.34752	Oedema
63	M	IDA-001	831	1.2891	0.63545	5.9242	80.6	0.65125	6.192	82	0.015808	0.26778	1.4	0.39095	Oedema
63	M	IDA-001	832	1.0525	0.63195	5.8617	81	0.66516	6.1125	82	0.033208	0.2508	1	0.43439	Oedema
63	M	IDA-001	833	0.74426	0.64016	5.9207	81.3	0.67636	5.9988	81	0.036197	0.078137	-0.3	0.48749	Oedema
63	M	IDA-001	834	0.60769	0.64859	5.9701	81.1	0.66383	5.8928	80.9	0.015242	-0.077397	-0.2	0.56954	Oedema
63	M	IDA-001	835	0.4297	0.65036	5.963	80.8	0.64321	5.8241	81.6	-0.0071533	-0.13892	0.8	0.65159	Oedema
63	M	IDA-001	836	0.4297	0.63967	5.8928	81.3	0.64004	5.7703	81.8	0.00036848	-0.12241	0.5	0.73364	Oedema
63	M	IDA-001	837	0.4297	0.63508	5.7971	81.4	0.63561	5.711	81.3	0.0005247	-0.08608	-0.099998	0.79639	Oedema
63	M	IDA-001	838	0.4297	0.62806	5.7078	81.4	0.63064	5.618	80.4	0.0025745	-0.089785	-1	0.79639	Oedema
63	M	IDA-001	839	0.4297	0.627	5.6306	81.2	0.61912	5.5556	80.6	-0.0078802	-0.075075	-0.6	0.79156	Oedema
63	M	IDA-001	840	0.4297	0.63275	5.6117	81.6	0.61009	5.6465	82	-0.02266	0.034855	0.4	0.78191	Oedema
63	M	IDA-001	841	0.4297	0.62062	5.6117	83.1	0.60757	5.7703	83.3	-0.013047	0.15867	0.2	0.77708	Oedema
63	M	IDA-001	842	0.4297	0.5957	5.5249	84.2	0.60812	5.6915	82.9	0.012425	0.16666	-1.3	0.72882	Oedema
63	M	IDA-001	843	0.4297	0.56902	5.4526	84.7	0.6095	5.5279	81.8	0.040474	0.075353	-2.9	0.68538	Oedema
63	M	IDA-001	844	0.4297	0.56983	5.6148	84.7	0.59895	5.596	82.4	0.029113	-0.018852	-2.3	0.63711	Oedema
63	M	IDA-001	845	0.4297	0.57091	5.9102	85.8	0.59063	5.8928	83.7	0.019726	-0.017414	-2.1	0.58885	Oedema
63	M	IDA-001	846	0.4297	0.56507	6.0569	86.6	0.59701	6.079	83.8	0.031947	0.022092	-2.8	0.64194	Oedema
63	M	IDA-001	847	0.4297	0.55922	6.0096	86.6	0.6138	6.0606	82.7	0.054577	0.050991	-3.9	0.70468	Oedema
63	M	IDA-001	848	0.4297	0.55913	5.9067	86.5	0.63187	5.9809	81.5	0.072744	0.074187	-5	0.77708	Oedema
63	M	IDA-001	849	0.4297	0.56779	5.8072	85.9	0.64078	5.9773	81.2	0.072985	0.17009	-4.7	0.83983	Oedema
63	M	IDA-001	850	0.4297	0.5788	5.7013	84.8	0.63436	6.0241	81.9	0.055553	0.32284	-2.9	0.83983	Oedema
63	M	IDA-001	851	0.4297	0.57524	5.6689	84.6	0.62786	6.0241	82.4	0.052623	0.35516	-2.2	0.83018	Oedema
63	M	IDA-001	852	0.4297	0.55679	5.767	86.1	0.62625	5.9382	82.1	0.06946	0.17123	-4	0.82052	Oedema
63	M	IDA-001	853	0.4297	0.54535	5.8928	87.8	0.63464	5.8685	81.4	0.089293	-0.024208	-6.4	0.81087	Oedema
63	M	IDA-001	854	0.4297	0.57372	5.8858	86.7	0.64152	5.9207	80.5	0.067796	0.034848	-6.2	0.80122	Oedema
63	M	IDA-001	855	0.4297	0.61222	5.848	84.9	0.64872	6.0459	79.9	0.036499	0.198	-5	0.79156	Oedema
63	M	IDA-001	856	0.4297	0.62352	5.9595	84.9	0.65591	6.1728	79.8	0.032391	0.21336	-5.1	0.78191	Oedema
63	M	IDA-001	857	0.4297	0.61293	6.1387	86.1	0.65768	6.2814	80.4	0.044746	0.14267	-5.7	0.77226	Oedema
63	M	IDA-001	858	0.4297	0.61155	6.1538	86	0.64842	6.2854	81.3	0.036878	0.13151	-4.7	0.80122	Oedema
63	M	IDA-001	859	0.4297	0.61774	6.0533	85	0.64168	6.1805	81.5	0.023942	0.1272	-3.5	0.85431	Oedema
63	M	IDA-001	860	0.4297	0.62329	6.0241	84.8	0.63804	6.1538	81.7	0.014754	0.12975	-3.1	0.9074	Oedema
63	M	IDA-001	861	2.7848	0.57465	5.698	87.1	0.57767	6.0241	87.1	0.0030208	0.32609	0	0.66607	Oedema
63	M	IDA-001	862	2.4684	0.59175	5.7274	86.1	0.60212	6.1652	86.5	0.010368	0.43785	0.4	0.78674	Oedema
63	M	IDA-001	863	2.191	0.61241	5.963	86.1	0.62224	6.1501	85.3	0.0098314	0.18703	-0.8	0.90257	Oedema
63	M	IDA-001	864	1.873	0.60694	6.1501	87.6	0.62858	6.0459	84.1	0.021632	-0.10411	-3.5	1.0039	Oedema
63	M	IDA-001	865	1.6078	0.59252	6.1767	88.4	0.63763	6.1237	83.6	0.045111	-0.052954	-4.8	0.98463	Oedema
63	M	IDA-001	866	1.2891	0.59389	6.0938	87.5	0.65066	6.3816	83.8	0.056766	0.28778	-3.7	0.96532	Oedema
63	M	IDA-001	867	1.0525	0.60485	5.8685	86.1	0.64813	6.6094	84.5	0.043279	0.74084	-1.6	0.94119	Oedema
63	M	IDA-001	868	0.74426	0.60031	5.5005	85.4	0.64994	6.68	84.2	0.049629	1.1795	-1.2	0.92188	Oedema
63	M	IDA-001	869	0.60769	0.58713	5.305	85.3	0.67222	6.566	81.9	0.085094	1.2609	-3.4	0.93153	Oedema
63	M	IDA-001	870	0.60769	0.59242	5.5249	85.5	0.69672	6.4309	79.3	0.1043	0.90601	-6.2	0.95084	Oedema
63	M	IDA-001	871	0.4297	0.62054	6.1013	85.7	0.71185	6.5789	78	0.091305	0.47767	-7.7	0.96532	Oedema
63	M	IDA-001	872	0.4297	0.66251	6.6845	85.1	0.7354	7.0771	77.7	0.072887	0.39265	-7.4	0.9798	Oedema
63	M	IDA-001	873	0.4297	0.68833	7.0423	84.1	0.76834	7.5643	77.4	0.080018	0.52204	-6.7	1.1294	Oedema
63	M	IDA-001	874	0.4297	0.6825	7.1685	83.6	0.78009	7.8247	77.1	0.097591	0.65627	-6.5	1.308	Oedema
63	M	IDA-001	875	0.4297	0.68009	7.1429	82.5	0.76705	7.9114	76.9	0.086961	0.76854	-5.6	1.4818	Oedema
63	M	IDA-001	876	0.4297	0.69911	7.0028	80.5	0.77083	7.9177	76.5	0.071727	0.91486	-4	1.6604	Oedema
63	M	IDA-001	877	0.4297	0.70987	6.8823	79	0.79033	7.8864	76	0.080452	1.0041	-3	1.8196	Oedema
63	M	IDA-001	878	0.4297	0.69808	6.9881	79.4	0.80334	7.8493	75.4	0.10526	0.86117	-4	1.9741	Oedema
63	M	IDA-001	879	0.4297	0.71577	7.2886	79.5	0.81893	7.8309	74.7	0.10317	0.54222	-4.8	2.1189	Oedema
63	M	IDA-001	880	0.4297	0.75752	7.4571	78.4	0.85259	7.9491	74.4	0.095069	0.492	-4	2.2685	Oedema
63	M	IDA-001	881	0.4297	0.7902	7.3746	76.9	0.88952	8.3542	75.3	0.09932	0.97959	-1.6	2.2878	Oedema
63	M	IDA-001	882	0.4297	0.77652	7.3099	76.9	0.93249	8.8339	75.8	0.15597	1.524	-1.1	2.2251	Oedema
63	M	IDA-001	883	0.4297	0.77077	7.5188	77.2	0.98445	9.0416	75.3	0.21367	1.5228	-1.9	2.1623	Oedema
63	M	IDA-001	884	0.4297	0.78561	7.9745	77.2	1.0003	8.8889	75.2	0.21469	0.91441	-2	2.0947	Oedema
63	M	IDA-001	885	0.4297	0.77821	8.2781	77.6	0.9721	8.5616	75.4	0.19389	0.2835	-2.2	2.1334	Oedema
63	M	IDA-001	886	0.4297	0.76728	8.1566	77.5	0.96135	8.3403	74.8	0.19407	0.18368	-2.7	2.2733	Oedema
63	M	IDA-001	887	0.4297	0.77736	7.8927	76.5	0.98639	8.4034	74.1	0.20902	0.5107	-2.4	2.4036	Oedema
63	M	IDA-001	888	0.4297	0.78394	7.9681	76.5	0.99741	8.6133	74.9	0.21346	0.64514	-1.6	2.5436	Oedema
63	M	IDA-001	889	0.4297	0.79485	8.2372	77.2	0.97618	8.6881	76.3	0.18133	0.45086	-0.89999	2.6353	Oedema
63	M	IDA-001	890	0.4297	0.79151	8.2305	77.9	0.92851	8.4602	76.8	0.13699	0.22978	-1.1	2.6643	Oedema
63	M	IDA-001	891	0.4297	0.76272	7.9491	78.4	0.86333	8.0321	76.6	0.10062	0.083003	-1.8	2.6932	Oedema
63	M	IDA-001	892	0.4297	0.71994	7.6336	79.5	0.80038	7.5301	76.3	0.080442	-0.10347	-3.2	2.727	Oedema
63	M	IDA-001	893	0.4297	0.68152	7.2098	80.4	0.75574	7.1124	76.1	0.07422	-0.09743	-4.3	2.6643	Oedema
63	M	IDA-001	894	0.4297	0.68004	6.8306	79.9	0.72929	6.9638	77.2	0.049247	0.13319	-2.7	2.3554	Oedema
63	M	IDA-001	895	0.60769	0.68573	6.9013	80.7	0.70319	7.0671	79.5	0.017456	0.16583	-1.2	2.0417	Oedema
63	M	IDA-001	896	0.74426	0.68381	7.2569	83.3	0.68241	7.0373	81.2	-0.0013999	-0.2196	-2.1	1.7327	Oedema
63	M	IDA-001	897	0.96084	0.68097	7.2359	84.4	0.66921	6.6225	80.8	-0.011757	-0.61337	-3.6	1.4432	Oedema
63	M	IDA-001	898	1.0525	0.68111	6.8213	82.7	0.66627	6.1501	79.5	-0.014839	-0.67122	-3.2	1.2018	Oedema
63	M	IDA-001	899	1.2891	0.69638	6.5104	80.3	0.6684	6.0496	79.4	-0.027974	-0.46081	-0.9	0.97015	Oedema
63	M	IDA-001	900	1.6078	0.70857	6.4599	79.7	0.67137	6.1996	80.5	-0.0372	-0.26032	0.8	0.73847	Oedema
63	M	IDA-001	901	1.873	0.68166	6.4475	81.4	0.65963	6.1843	81.7	-0.022033	-0.26316	0.3	0.51162	Oedema
63	M	IDA-001	902	2.191	0.6283	6.3131	83.8	0.63796	5.8754	81.7	0.0096599	-0.43769	-2.1	0.52127	Oedema
63	M	IDA-001	903	2.4684	0.60216	6.1237	84.5	0.61717	5.5679	81.1	0.015014	-0.55577	-3.4	0.5261	Oedema
63	M	IDA-001	904	2.7848	0.60687	5.9844	83.9	0.60624	5.531	81.1	-0.00062543	-0.45347	-2.8	0.53575	Oedema
63	M	IDA-001	905	3.0687	0.61166	5.9952	84	0.60449	5.7045	82.4	-0.0071729	-0.2907	-1.6	0.54058	Oedema
63	M	IDA-001	906	3.3561	0.58641	6.12	86	0.61633	5.8824	82.9	0.029926	-0.2376	-3.1	0.55989	Oedema
63	M	IDA-001	907	3.6461	0.57356	6.2112	86.9	0.64053	6.0168	81.8	0.066974	-0.19433	-5.1	0.57919	Oedema
63	M	IDA-001	908	3.9616	0.59637	6.2383	85.2	0.66423	6.1237	80.5	0.067857	-0.1146	-4.7	0.60333	Oedema
63	M	IDA-001	909	4.2538	0.63922	6.2657	82.7	0.65911	6.1275	80.4	0.019886	-0.13821	-2.3	0.62263	Oedema
63	M	IDA-001	910	4.4449	0.65712	6.25	81.4	0.63988	6.0753	81	-0.017239	-0.17467	-0.4	0.56954	Oedema
63	M	IDA-001	911	4.6677	0.63557	6.1237	81.3	0.62598	6.12	81.6	-0.0095882	-0.0037475	0.3	0.49231	Oedema
63	M	IDA-001	912	4.9181	0.60558	6.0205	81.9	0.62484	6.2775	82.1	0.01926	0.25699	0.2	0.41991	Oedema
63	M	IDA-001	913	5.1743	0.5957	6.1162	82.9	0.62531	6.3052	82.3	0.029614	0.18896	-0.6	0.35234	Oedema
63	M	IDA-001	914	4.8234	0.61854	6.2539	82.5	0.6259	6.068	81.8	0.0073557	-0.18595	-0.7	0.34269	Oedema
63	M	IDA-001	915	4.4449	0.62838	6.1996	81.7	0.63569	5.7703	80.6	0.00731	-0.42929	-1.1	0.362	Oedema
63	M	IDA-001	916	4.0765	0.61155	6.0606	82	0.65854	5.711	79.5	0.046999	-0.34958	-2.5	0.3813	Oedema
63	M	IDA-001	917	3.6964	0.58456	6.1237	84.1	0.67962	5.8893	79.4	0.095069	-0.23442	-4.7	0.40543	Oedema
63	M	IDA-001	918	3.3006	0.59298	6.2578	84.4	0.68549	6.135	80	0.092516	-0.12285	-4.4	0.40061	Oedema
63	M	IDA-001	919	2.9144	0.61531	6.2735	82.9	0.66939	6.3131	81.3	0.05408	0.039605	-1.6	0.37165	Oedema
63	M	IDA-001	920	2.5421	0.63395	6.2933	82	0.65625	6.402	82.5	0.022299	0.10878	0.5	0.33786	Oedema
63	M	IDA-001	921	2.191	0.62976	6.4061	83.2	0.65415	6.435	83	0.024388	0.028857	-0.2	0.3089	Oedema
63	M	IDA-001	922	1.8231	0.6298	6.3171	83.2	0.64876	6.3857	82.5	0.018959	0.068577	-0.7	0.29442	Oedema
63	M	IDA-001	923	1.4252	0.62933	5.963	81.5	0.63375	6.2578	82.4	0.0044271	0.29479	0.9	0.29925	Oedema
63	M	IDA-001	924	1.0525	0.62174	5.7241	80.6	0.62637	6.1275	82.8	0.0046343	0.40335	2.2	0.3089	Oedema
63	M	IDA-001	925	0.74426	0.61694	5.7937	81.2	0.63926	6.0314	82.6	0.022322	0.23762	1.4	0.31856	Oedema
63	M	IDA-001	926	0.60769	0.61637	5.9032	81.9	0.65151	5.9418	81.8	0.035137	0.038583	-0.099998	0.35234	Oedema
63	M	IDA-001	927	0.4297	0.61809	5.8377	81.7	0.64408	5.8754	81.5	0.025996	0.037729	-0.2	0.44405	Oedema
63	M	IDA-001	928	0.4297	0.6259	5.698	80.8	0.62684	5.848	82.3	0.00094157	0.14995	1.5	0.53093	Oedema
63	M	IDA-001	929	0.4297	0.63171	5.6243	80.4	0.62723	5.8411	82.6	-0.0044774	0.21683	2.2	0.62263	Oedema
63	M	IDA-001	930	0.4297	0.62929	5.6338	80.6	0.63191	5.8072	82	0.0026245	0.1734	1.4	0.69503	Oedema
63	M	IDA-001	931	0.4297	0.61652	5.6433	81.3	0.6354	5.7208	81	0.018882	0.077483	-0.3	0.70951	Oedema
63	M	IDA-001	932	0.4297	0.60383	5.618	82.2	0.62759	5.6338	80.8	0.023761	0.015825	-1.4	0.71916	Oedema
63	M	IDA-001	933	0.4297	0.6089	5.5432	82.4	0.61091	5.6593	82.1	0.0020087	0.11607	-0.3	0.72882	Oedema
63	M	IDA-001	934	0.4297	0.60705	5.4171	82.8	0.60114	5.7241	83.2	-0.0059118	0.30698	0.39999	0.73847	Oedema
63	M	IDA-001	935	0.4297	0.58994	5.3191	83.3	0.60038	5.6402	83	0.010449	0.32101	-0.3	0.69986	Oedema
63	M	IDA-001	936	0.4297	0.57554	5.4437	83.9	0.60588	5.5249	82.1	0.030337	0.081203	-1.8	0.66124	Oedema
63	M	IDA-001	937	0.4297	0.56754	5.8275	85.4	0.60901	5.6786	82	0.041476	-0.14891	-3.4	0.62746	Oedema
63	M	IDA-001	938	0.4297	0.5637	6.1576	86.8	0.61308	6.0496	82.7	0.049385	-0.10803	-4.1	0.58885	Oedema
63	M	IDA-001	939	0.4297	0.55429	6.1996	87.2	0.62205	6.192	82.6	0.067752	-0.0076776	-4.6	0.66124	Oedema
63	M	IDA-001	940	0.4297	0.5487	6.068	86.7	0.63028	6.0459	81.3	0.081582	-0.022012	-5.4	0.73847	Oedema
63	M	IDA-001	941	0.4297	0.54523	5.9453	86.3	0.63857	5.8997	80.3	0.093343	-0.045599	-6	0.82052	Oedema
63	M	IDA-001	942	0.4297	0.54963	5.8377	85.8	0.63295	5.9453	80.8	0.08332	0.10759	-5	0.89775	Oedema
63	M	IDA-001	943	0.4297	0.55925	5.7176	84.8	0.6217	6.079	82	0.062444	0.36147	-2.8	0.91705	Oedema
63	M	IDA-001	944	0.4297	0.56218	5.6657	84.4	0.61622	6.1387	82.7	0.054042	0.47301	-1.7	0.92671	Oedema
63	M	IDA-001	945	0.4297	0.54392	5.7471	85.8	0.6268	6.068	82	0.08288	0.32083	-3.8	0.93636	Oedema
63	M	IDA-001	946	0.4297	0.54209	5.8962	86.8	0.65075	5.9952	80.5	0.10865	0.098977	-6.3	0.94119	Oedema
63	M	IDA-001	947	0.4297	0.57813	6.0096	85.4	0.66805	6.0533	79.3	0.089912	0.043653	-6.1	0.92671	Oedema
63	M	IDA-001	948	0.4297	0.61603	6.1237	83.9	0.67204	6.2189	78.8	0.056014	0.095207	-5.1	0.9074	Oedema
63	M	IDA-001	949	0.4297	0.62802	6.2735	83.9	0.67372	6.3291	78.8	0.045696	0.055588	-5.1	0.88327	Oedema
63	M	IDA-001	950	0.4297	0.62527	6.3331	84.3	0.6715	6.3939	79.3	0.046228	0.06074	-5	0.86396	Oedema
63	M	IDA-001	951	0.4297	0.62869	6.2657	83.8	0.66458	6.4683	80.4	0.035891	0.20264	-3.4	0.87361	Oedema
63	M	IDA-001	952	0.4297	0.63658	6.2422	83.1	0.66636	6.5359	80.7	0.029778	0.29375	-2.4	0.90257	Oedema
63	M	IDA-001	953	2.9144	0.56383	5.9524	89	0.54828	5.9347	88.4	-0.015549	-0.017663	-0.6	0.66124	Oedema
63	M	IDA-001	954	2.5421	0.56902	5.7241	88.4	0.55813	5.9524	88	-0.010893	0.22828	-0.4	0.75295	Oedema
63	M	IDA-001	955	2.191	0.59172	5.698	87	0.5928	6.105	87	0.0010874	0.407	0	0.84948	Oedema
63	M	IDA-001	956	1.873	0.60643	5.8962	86.8	0.62294	6.1501	85.2	0.016508	0.25383	-1.6	0.94601	Oedema
63	M	IDA-001	957	1.6078	0.6117	6.1162	87.2	0.63103	6.169	84.2	0.019339	0.052823	-3	1.0329	Oedema
63	M	IDA-001	958	1.2891	0.60168	6.2035	87.7	0.64408	6.4103	83.8	0.042396	0.20678	-3.9	1.0377	Oedema
63	M	IDA-001	959	1.0525	0.59974	6.1538	86.9	0.65937	6.7476	84	0.059634	0.59379	-2.9	1.0377	Oedema
63	M	IDA-001	960	0.74426	0.60201	5.9595	85.9	0.66124	6.8776	84.1	0.059234	0.9181	-1.8	1.0377	Oedema
63	M	IDA-001	961	0.60769	0.60434	5.6561	85	0.6563	6.7935	83.5	0.051958	1.1374	-1.5	1.0329	Oedema
63	M	IDA-001	962	0.4297	0.60208	5.5463	84.8	0.67331	6.6445	81.4	0.071227	1.0982	-3.4	1.0763	Oedema
63	M	IDA-001	963	0.4297	0.61645	5.8582	84.8	0.69716	6.6269	79.3	0.080709	0.76867	-5.5	1.1101	Oedema
63	M	IDA-001	964	0.4297	0.64053	6.4391	85.4	0.71124	6.8634	78.6	0.070705	0.42427	-6.8	1.1487	Oedema
63	M	IDA-001	965	0.4297	0.66485	6.8446	85.1	0.7446	7.326	78	0.079752	0.48138	-7.1	1.1777	Oedema
63	M	IDA-001	966	0.4297	0.69066	6.9881	83.3	0.80354	7.8186	76.9	0.11288	0.83049	-6.4	1.3756	Oedema
63	M	IDA-001	967	0.4297	0.70403	7.1582	81.7	0.83942	8.2237	76	0.13539	1.0655	-5.7	1.5928	Oedema
63	M	IDA-001	968	0.4297	0.71664	7.485	80.9	0.8378	8.4034	75.4	0.12116	0.91833	-5.5	1.8003	Oedema
63	M	IDA-001	969	0.4297	0.71746	7.6511	80.4	0.83195	8.3126	75	0.11448	0.66144	-5.4	2.0127	Oedema
63	M	IDA-001	970	0.4297	0.7202	7.5529	79.5	0.85237	8.1766	74.4	0.13217	0.62374	-5.1	2.1816	Oedema
63	M	IDA-001	971	0.4297	0.72385	7.5301	79.3	0.87951	8.1566	74	0.15566	0.62649	-5.3	2.3506	Oedema
63	M	IDA-001	972	0.4297	0.75245	7.7942	79	0.91709	8.2034	73.5	0.16465	0.40921	-5.5	2.5147	Oedema
63	M	IDA-001	973	0.4297	0.79758	8.0841	78	0.97144	8.3403	73.4	0.17386	0.25621	-4.6	2.6739	Oedema
63	M	IDA-001	974	0.4297	0.83306	8.0972	76.3	1.0175	8.7108	74.6	0.18445	0.61364	-1.7	2.6739	Oedema
63	M	IDA-001	975	0.4297	0.82332	7.9745	75.9	1.0517	9.1743	75.8	0.22843	1.1998	-0.099998	2.5871	Oedema
63	M	IDA-001	976	0.4297	0.81473	8.0775	76	1.0913	9.4251	76	0.27662	1.3475	0	2.505	Oedema
63	M	IDA-001	977	0.4297	0.79466	8.3333	76.9	0.90196	8.0775	76.4	0.1073	-0.25579	-0.5	3.1566	Oedema
63	M	IDA-001	978	0.4297	0.75341	7.8064	77.6	0.84839	7.622	75.5	0.094983	-0.18445	-2.1	3.089	Oedema
63	M	IDA-001	979	0.4297	0.72385	7.1124	77.3	0.80289	7.326	75.5	0.07904	0.21363	-1.8	2.727	Oedema
63	M	IDA-001	980	0.4297	0.70319	6.8966	78.4	0.75959	7.2046	76.7	0.056404	0.30806	-1.7	2.365	Oedema
63	M	IDA-001	981	0.60769	0.69906	7.1276	80.7	0.71741	7.0077	78.1	0.018355	-0.11987	-2.6	2.0079	Oedema
63	M	IDA-001	982	0.60769	0.69716	7.1327	81.9	0.68371	6.6138	78.7	-0.013442	-0.51891	-3.2	1.6652	Oedema
63	M	IDA-001	983	0.74426	0.69994	6.7476	80.6	0.66348	6.25	78.7	-0.036455	-0.49764	-1.9	1.3659	Oedema
63	M	IDA-001	984	1.0525	0.69281	6.402	79.6	0.65253	6.1501	79.7	-0.04028	-0.25199	0.099998	1.0667	Oedema
63	M	IDA-001	985	1.2891	0.67958	6.3211	80.4	0.64994	6.1728	80.8	-0.029637	-0.14827	0.4	0.77226	Oedema
63	M	IDA-001	986	1.6078	0.65062	6.3371	82.5	0.64537	6.0459	81.5	-0.0052486	-0.29119	-1	0.48266	Oedema
63	M	IDA-001	987	1.873	0.61207	6.2775	84.5	0.63528	5.777	81.2	0.023214	-0.50046	-3.3	0.51162	Oedema
63	M	IDA-001	988	2.191	0.59887	6.0753	84.7	0.62344	5.571	80.5	0.024567	-0.5043	-4.2	0.54058	Oedema
63	M	IDA-001	989	2.4684	0.60325	5.7737	83.8	0.61414	5.5494	80.8	0.010892	-0.22428	-3	0.57919	Oedema
63	M	IDA-001	990	2.7514	0.59542	5.5835	83.8	0.6082	5.6657	82.2	0.012783	0.08225	-1.6	0.6178	Oedema
63	M	IDA-001	991	3.0384	0.56734	5.6338	85.7	0.61342	5.8173	83.1	0.046078	0.18353	-2.6	0.65159	Oedema
63	M	IDA-001	992	3.3561	0.56376	5.8106	86.4	0.62933	5.9453	82.4	0.065565	0.13473	-4	0.68055	Oedema
63	M	IDA-001	993	3.6461	0.58428	5.9809	85.3	0.64671	5.988	81.1	0.062422	0.0071626	-4.2	0.70951	Oedema
63	M	IDA-001	994	3.8673	0.60957	6.1312	83.9	0.64354	5.9382	80.8	0.033972	-0.19297	-3.1	0.73847	Oedema
63	M	IDA-001	995	4.0765	0.61847	6.2189	83.3	0.63012	5.9277	81.4	0.011652	-0.29122	-1.9	0.6709	Oedema
63	M	IDA-001	996	4.3184	0.6043	6.135	83.3	0.62352	6.0827	82.6	0.019216	-0.052244	-0.7	0.57919	Oedema
63	M	IDA-001	997	4.5879	0.58882	5.9773	83.4	0.62395	6.2854	83.3	0.035123	0.30807	-0.099998	0.49231	Oedema
63	M	IDA-001	998	4.7462	0.58391	6.0096	83.8	0.62861	6.2305	82.7	0.044707	0.22091	-1.1	0.40061	Oedema
63	M	IDA-001	999	4.6479	0.60861	6.1805	83.2	0.63103	5.8343	81.1	0.022429	-0.34616	-2.1	0.38613	Oedema
63	M	IDA-001	1000	4.2538	0.62551	6.1767	82.2	0.63996	5.4171	79.3	0.014451	-0.75953	-2.9	0.41509	Oedema
63	M	IDA-001	1001	3.8673	0.6079	5.9666	82.2	0.65798	5.3706	78.6	0.050079	-0.59602	-3.6	0.43922	Oedema
63	M	IDA-001	1002	3.4909	0.58204	5.8651	83.6	0.67889	5.6883	79	0.096848	-0.17682	-4.6	0.45853	Oedema
63	M	IDA-001	1003	3.1283	0.59011	5.963	83.8	0.68795	6.0241	80	0.097837	0.061067	-3.8	0.44405	Oedema
63	M	IDA-001	1004	2.7514	0.61043	6.1125	83	0.6724	6.1463	81.1	0.061978	0.033813	-1.9	0.40543	Oedema
63	M	IDA-001	1005	2.3536	0.61592	6.2422	83	0.64746	6.1958	82.4	0.031543	-0.046411	-0.6	0.362	Oedema
63	M	IDA-001	1006	1.9691	0.60595	6.3052	84	0.63573	6.2617	83.4	0.029777	-0.043429	-0.6	0.31856	Oedema
63	M	IDA-001	1007	1.6078	0.6082	6.1087	83.5	0.62688	6.2617	83.4	0.018682	0.15301	-0.099998	0.27994	Oedema
63	M	IDA-001	1008	1.2891	0.6117	5.7438	81.8	0.61387	6.1312	83.2	0.002178	0.38738	1.4	0.25098	Oedema
63	M	IDA-001	1009	0.96084	0.61263	5.6148	80.8	0.60879	6.0132	83.3	-0.0038415	0.39841	2.5	0.22685	Oedema
63	M	IDA-001	1010	0.60769	0.60846	5.8038	81.5	0.62073	5.9844	83.3	0.012275	0.18061	1.8	0.20754	Oedema
63	M	IDA-001	1011	0.4297	0.60024	5.9453	82.5	0.62937	5.9559	82.9	0.029126	0.010623	0.4	0.22202	Oedema
63	M	IDA-001	1012	0.4297	0.59613	5.8241	82.5	0.62747	5.9207	82.6	0.031345	0.096551	0.099998	0.31856	Oedema
63	M	IDA-001	1013	0.4297	0.60416	5.637	81.6	0.6205	5.9172	83	0.016345	0.28018	1.4	0.41509	Oedema
63	M	IDA-001	1014	0.4297	0.60853	5.5897	81.1	0.62527	5.9242	82.7	0.016742	0.33446	1.6	0.50679	Oedema
63	M	IDA-001	1015	0.4297	0.60894	5.6402	81.2	0.63456	5.8893	82	0.025619	0.24912	0.8	0.59367	Oedema
63	M	IDA-001	1016	0.4297	0.58473	5.6625	82.5	0.64041	5.8207	81.1	0.055683	0.15821	-1.4	0.6178	Oedema
63	M	IDA-001	1017	0.4297	0.56993	5.6433	83.5	0.62379	5.7571	81.4	0.053861	0.11371	-2.1	0.65159	Oedema
63	M	IDA-001	1018	0.4297	0.57727	5.5586	83.4	0.60383	5.7604	82.4	0.026561	0.20172	-1	0.67572	Oedema
63	M	IDA-001	1019	0.4297	0.59323	5.3677	82.5	0.59032	5.814	83.6	-0.0029066	0.44627	1.1	0.69986	Oedema
63	M	IDA-001	1020	0.4297	0.59308	5.2219	81.9	0.59449	5.7937	83.3	0.0014104	0.57181	1.4	0.6709	Oedema
63	M	IDA-001	1021	0.4297	0.58292	5.3763	82.5	0.60905	5.7405	82.3	0.02613	0.36418	-0.2	0.64194	Oedema
63	M	IDA-001	1022	0.4297	0.58404	5.8173	83.6	0.62861	5.8858	81.4	0.044571	0.06848	-2.2	0.6178	Oedema
63	M	IDA-001	1023	0.4297	0.57951	6.1237	84.8	0.63845	6.215	81.8	0.058939	0.091342	-3	0.58402	Oedema
63	M	IDA-001	1024	0.4297	0.57478	6.0976	84.7	0.64868	6.3251	81.7	0.073898	0.22755	-3	0.67572	Oedema
63	M	IDA-001	1025	0.4297	0.56504	5.9524	84.5	0.65608	6.1463	80.3	0.091046	0.1939	-4.2	0.77226	Oedema
63	M	IDA-001	1026	0.4297	0.55853	5.8893	84.5	0.65764	5.9737	79.3	0.099101	0.084435	-5.2	0.86879	Oedema
63	M	IDA-001	1027	0.4297	0.55982	5.8377	84.2	0.64358	6.0241	80	0.083767	0.18639	-4.2	0.96049	Oedema
63	M	IDA-001	1028	0.4297	0.57	5.7078	83.2	0.62477	6.2112	81.7	0.05477	0.50342	-1.5	0.99911	Oedema
63	M	IDA-001	1029	0.4297	0.57058	5.637	82.9	0.61614	6.3452	82.6	0.045562	0.7082	-0.3	1.0232	Oedema
63	M	IDA-001	1030	0.4297	0.55891	5.767	83.9	0.63557	6.3654	81.6	0.076657	0.59836	-2.3	1.0474	Oedema
63	M	IDA-001	1031	0.4297	0.56831	6.0423	84.2	0.66814	6.3452	79.9	0.099826	0.30288	-4.3	1.0715	Oedema
63	M	IDA-001	1032	0.4297	0.60093	6.3091	83.2	0.69798	6.4185	78.4	0.097057	0.10934	-4.8	1.0522	Oedema
63	M	IDA-001	1033	0.4297	0.63247	6.4977	82.2	0.70413	6.5317	77.8	0.071655	0.033952	-4.4	1.0232	Oedema
63	M	IDA-001	1034	0.4297	0.63512	6.566	82.5	0.69886	6.5402	77.5	0.063739	-0.025765	-5	0.98945	Oedema
63	M	IDA-001	1035	0.4297	0.63658	6.4809	82.5	0.6943	6.4851	77.8	0.057722	0.0042033	-4.7	0.95567	Oedema
63	M	IDA-001	1036	0.4297	0.65733	6.4061	81.4	0.6879	6.5746	78.7	0.030567	0.16847	-2.7	0.94601	Oedema
63	M	IDA-001	1037	3.1283	0.56796	6.068	86.8	0.56616	6.006	87.5	-0.0018008	-0.061955	0.7	0.75778	Oedema
63	M	IDA-001	1038	2.7514	0.57146	5.8651	87.7	0.55475	5.9172	87.9	-0.016707	0.052057	0.2	0.77226	Oedema
63	M	IDA-001	1039	2.3536	0.58092	5.6883	87.6	0.56287	5.9559	87.8	-0.01805	0.26764	0.2	0.84465	Oedema
63	M	IDA-001	1040	1.9691	0.59165	5.7045	87.2	0.59418	6.1425	86.9	0.0025311	0.438	-0.3	0.92188	Oedema
63	M	IDA-001	1041	1.6078	0.60846	5.8928	86.7	0.61897	6.2383	85.2	0.010508	0.34555	-1.5	0.99428	Oedema
63	M	IDA-001	1042	1.2891	0.61072	5.9916	86.5	0.62664	6.2775	84.1	0.015921	0.28585	-2.4	1.0619	Oedema
63	M	IDA-001	1043	1.0525	0.59531	5.9453	86.7	0.64222	6.5147	83.4	0.046911	0.56935	-3.3	1.0812	Oedema
63	M	IDA-001	1044	0.74426	0.59207	5.9488	86.3	0.67259	6.8074	82.5	0.080519	0.85851	-3.8	1.1005	Oedema
63	M	IDA-001	1045	0.60769	0.60129	6.0643	86.1	0.68385	6.8918	81.9	0.082567	0.82752	-4.2	1.1198	Oedema
63	M	IDA-001	1046	0.4297	0.60624	6.1538	86.5	0.67011	6.8074	81.9	0.063862	0.65351	-4.6	1.1391	Oedema
63	M	IDA-001	1047	0.4297	0.60994	6.2189	86.5	0.67522	6.7705	81.1	0.065277	0.55158	-5.4	1.2018	Oedema
63	M	IDA-001	1048	0.4297	0.63115	6.4767	85.8	0.69575	6.9156	79.9	0.064595	0.43894	-5.9	1.2646	Oedema
63	M	IDA-001	1049	0.4297	0.65325	6.9156	85.5	0.7151	7.215	79.3	0.06185	0.29938	-6.2	1.3225	Oedema
63	M	IDA-001	1050	0.4297	0.66916	7.1736	84.9	0.75552	7.5643	78.3	0.08635	0.3907	-6.6	1.3852	Oedema
63	M	IDA-001	1051	0.4297	0.69643	7.1891	82.5	0.83591	7.9872	76.3	0.13948	0.79815	-6.2	1.641	Oedema
63	M	IDA-001	1052	0.4297	0.73932	7.3475	79.9	0.8955	8.5543	75.2	0.15618	1.2068	-4.7	1.921	Oedema
63	M	IDA-001	1053	0.4297	0.76581	7.837	79	0.90621	8.9445	74.9	0.14039	1.1076	-4.1	2.1961	Oedema
63	M	IDA-001	1054	0.4297	0.77652	8.1633	78.7	0.91174	8.9206	74.4	0.13523	0.75734	-4.3	2.4712	Oedema
63	M	IDA-001	1055	0.4297	0.78088	8.1103	77.8	0.95111	8.7489	73.6	0.17023	0.63861	-4.2	2.6546	Oedema
63	M	IDA-001	1056	0.4297	0.79139	8.0906	77.3	1.0045	8.7566	73.1	0.21313	0.66595	-4.2	2.8187	Oedema
63	M	IDA-001	1057	0.4297	0.80425	8.4602	77.7	1.0621	8.8339	72.9	0.25789	0.37368	-4.8	2.978	Oedema
63	M	IDA-001	1058	0.4297	0.83893	8.9206	77.6	1.1321	8.9047	73.2	0.29319	-0.015887	-4.4	3.1421	Oedema
63	M	IDA-001	1059	0.4297	0.87291	9.0009	76.5	1.169	9.1158	74.8	0.29614	0.11487	-1.7	3.0939	Oedema
63	M	IDA-001	1060	0.4297	0.76278	7.1685	76.1	0.86941	7.5301	75.2	0.10664	0.36166	-0.9	2.838	Oedema
63	M	IDA-001	1061	0.4297	0.72918	7.0721	77.9	0.78964	7.1633	75.5	0.060458	0.091187	-2.4	2.4567	Oedema
63	M	IDA-001	1062	0.4297	0.71736	7.0077	78.9	0.7238	6.8074	76.7	0.0064384	-0.20036	-2.2	2.0996	Oedema
63	M	IDA-001	1063	0.60769	0.70368	6.6934	78.8	0.67949	6.5703	78.2	-0.024194	-0.12314	-0.60001	1.8148	Oedema
63	M	IDA-001	1064	0.74426	0.68634	6.398	79.1	0.6566	6.4061	79.6	-0.029743	0.0081973	0.5	1.53	Oedema
63	M	IDA-001	1065	1.0525	0.65198	6.3171	81.7	0.6475	6.1958	80.3	-0.0044748	-0.12133	-1.4	1.2453	Oedema
63	M	IDA-001	1066	1.2891	0.62925	6.3251	84	0.64775	5.9312	80.5	0.018505	-0.39391	-3.5	0.97015	Oedema
63	M	IDA-001	1067	1.6078	0.61166	6.2735	85.2	0.64218	5.7637	80.5	0.03052	-0.50984	-4.7	0.89775	Oedema
63	M	IDA-001	1068	1.873	0.60237	6.068	85.3	0.63488	5.711	80.5	0.032507	-0.35694	-4.8	0.835	Oedema
63	M	IDA-001	1069	2.1485	0.60397	5.6915	84.3	0.62434	5.698	81.1	0.020362	0.0064859	-3.2	0.77226	Oedema
63	M	IDA-001	1070	2.4308	0.59266	5.3763	83.8	0.61214	5.685	82.2	0.019482	0.3087	-1.6	0.71434	Oedema
63	M	IDA-001	1071	2.7514	0.57303	5.3248	84.5	0.60281	5.7372	83.2	0.029776	0.41242	-1.3	0.73364	Oedema
63	M	IDA-001	1072	3.0384	0.56523	5.4496	85.2	0.60764	5.8514	83.2	0.042417	0.40178	-2	0.75295	Oedema
63	M	IDA-001	1073	3.3006	0.5758	5.6022	84.7	0.62112	5.8997	82.1	0.045313	0.29746	-2.6	0.77708	Oedema
63	M	IDA-001	1074	3.4909	0.58425	5.8106	84.4	0.62941	5.8377	81.2	0.045157	0.027136	-3.2	0.80122	Oedema
63	M	IDA-001	1075	3.7213	0.58377	6.0314	84.8	0.63048	5.8173	81.4	0.046706	-0.21403	-3.4	0.72399	Oedema
63	M	IDA-001	1076	3.9849	0.58163	6.0496	85.1	0.62344	5.9488	83	0.041809	-0.10077	-2.1	0.62746	Oedema
63	M	IDA-001	1077	4.2538	0.57978	5.8754	85	0.62321	6.0716	84	0.043431	0.19621	-1	0.53093	Oedema
63	M	IDA-001	1078	4.3184	0.58865	5.8651	84.8	0.62771	5.9773	83	0.039056	0.11218	-1.8	0.43439	Oedema
63	M	IDA-001	1079	4.3184	0.60835	6.0901	84.6	0.63561	5.6275	80.8	0.02726	-0.46267	-3.8	0.42474	Oedema
63	M	IDA-001	1080	4.0991	0.62574	6.1843	83.6	0.64148	5.2826	79.1	0.015735	-0.90167	-4.5	0.45853	Oedema
63	M	IDA-001	1081	3.6964	0.61252	5.9666	83.1	0.64579	5.2715	79.1	0.033266	-0.69511	-4	0.48749	Oedema
63	M	IDA-001	1082	3.3006	0.58962	5.7307	83.6	0.65985	5.5928	80	0.070226	-0.13782	-3.6	0.51162	Oedema
63	M	IDA-001	1083	2.9144	0.59263	5.7537	83.5	0.67254	5.9277	81.1	0.079912	0.17394	-2.4	0.48749	Oedema
63	M	IDA-001	1084	2.5421	0.61046	5.9488	83.1	0.66348	6.0533	81.8	0.053019	0.10443	-1.3	0.43922	Oedema
63	M	IDA-001	1085	2.191	0.60588	6.1162	83.8	0.64445	6.1013	82.7	0.038577	-0.014926	-1.1	0.3813	Oedema
63	M	IDA-001	1086	1.8231	0.59151	6.1125	84.7	0.63171	6.1237	83.2	0.040206	0.01123	-1.5	0.32821	Oedema
63	M	IDA-001	1087	1.4252	0.58069	5.9137	84.4	0.62465	6.0096	83	0.043962	0.095955	-1.4	0.28477	Oedema
63	M	IDA-001	1088	1.0525	0.58682	5.698	83	0.61535	5.8038	82.4	0.028527	0.10582	-0.6	0.24133	Oedema
63	M	IDA-001	1089	0.74426	0.60028	5.7078	82.1	0.60831	5.7274	82.5	0.0080334	0.019614	0.4	0.20272	Oedema
63	M	IDA-001	1090	0.60769	0.60705	5.8928	82.2	0.61192	5.7971	83	0.0048663	-0.095651	0.8	0.16893	Oedema
63	M	IDA-001	1091	0.4297	0.60624	5.9524	82.3	0.61637	5.848	83.2	0.010126	-0.10443	0.89999	0.17858	Oedema
63	M	IDA-001	1092	0.4297	0.59726	5.8343	82.5	0.61858	5.8617	82.9	0.021318	0.027359	0.4	0.28477	Oedema
63	M	IDA-001	1093	0.4297	0.59577	5.767	82.6	0.62266	5.9242	82.7	0.026895	0.15716	0.099998	0.38613	Oedema
63	M	IDA-001	1094	0.4297	0.59794	5.8207	82.7	0.62956	5.963	82.2	0.031621	0.14231	-0.5	0.49231	Oedema
63	M	IDA-001	1095	0.4297	0.58408	5.8207	83.3	0.638	5.9277	81.5	0.053921	0.10696	-1.8	0.57437	Oedema
63	M	IDA-001	1096	0.4297	0.55673	5.7045	84.3	0.63303	5.8962	81.3	0.076301	0.19172	-3	0.61298	Oedema
63	M	IDA-001	1097	0.4297	0.54209	5.6211	84.8	0.61031	5.9172	82.3	0.068221	0.29602	-2.5	0.65159	Oedema
63	M	IDA-001	1098	0.4297	0.5607	5.6022	83.8	0.5871	5.988	83.4	0.0264	0.38578	-0.4	0.6902	Oedema
63	M	IDA-001	1099	0.4297	0.58469	5.4915	82.3	0.582	6.0938	84.1	-0.0026883	0.60236	1.8	0.72399	Oedema
63	M	IDA-001	1100	0.4297	0.59365	5.3022	81.1	0.59916	6.1576	83.4	0.0055132	0.85541	2.3	0.70468	Oedema
63	M	IDA-001	1101	0.4297	0.58357	5.3079	81.1	0.62877	6.12	81.6	0.045206	0.8121	0.5	0.6902	Oedema
63	M	IDA-001	1102	0.4297	0.59172	5.5928	81.3	0.65415	6.1312	80.2	0.062435	0.53837	-1.1	0.66607	Oedema
63	M	IDA-001	1103	0.4297	0.60245	5.8548	81.6	0.66747	6.2854	80.5	0.065022	0.43055	-1.1	0.64676	Oedema
63	M	IDA-001	1104	0.4297	0.60551	5.8824	81.5	0.67563	6.4103	80.8	0.07012	0.5279	-0.7	0.74812	Oedema
63	M	IDA-001	1105	0.4297	0.59666	5.8343	81.7	0.68503	6.3492	79.8	0.088367	0.5149	-1.9	0.84948	Oedema
63	M	IDA-001	1106	0.4297	0.58858	5.8651	82.2	0.68799	6.2657	78.7	0.099413	0.40056	-3.5	0.95084	Oedema
63	M	IDA-001	1107	0.4297	0.59256	5.8651	82	0.6799	6.3171	79.2	0.087345	0.45202	-2.8	1.0522	Oedema
63	M	IDA-001	1108	0.4297	0.60143	5.7438	81.2	0.65604	6.4558	80.7	0.054607	0.71195	-0.5	1.0956	Oedema
63	M	IDA-001	1109	0.4297	0.59988	5.7176	81.1	0.64679	6.5703	81.2	0.046909	0.85275	0.099998	1.1294	Oedema
63	M	IDA-001	1110	0.4297	0.59046	5.9952	82.2	0.66578	6.6534	80.1	0.075321	0.65816	-2.1	1.1632	Oedema
63	M	IDA-001	1111	0.4297	0.60595	6.4433	82.4	0.70932	6.7385	78.3	0.10337	0.29525	-4.1	1.2018	Oedema
63	M	IDA-001	1112	0.4297	0.64292	6.7431	81.2	0.73883	6.854	77.4	0.095904	0.11092	-3.8	1.1777	Oedema
63	M	IDA-001	1113	8.8689	0.5612	5.6275	88.1	0.5872	5.8893	88.4	0.026	0.26182	0.3	0.44405	Oedema
63	M	IDA-001	1114	8.6047	0.5349	5.9988	91.2	0.60056	6.2461	87.4	0.065662	0.2473	-3.8	0.48749	Oedema
63	M	IDA-001	1115	2.9144	0.58987	5.9916	85.2	0.5863	5.988	86.4	-0.0035622	-0.0035882	1.2	0.84465	Oedema
63	M	IDA-001	1116	2.5421	0.58782	5.8072	86.2	0.58214	5.9102	86.4	-0.0056804	0.10296	0.2	0.88327	Oedema
63	M	IDA-001	1117	2.191	0.60006	5.6689	86	0.58969	5.9809	86.3	-0.010368	0.31193	0.3	0.93153	Oedema
63	M	IDA-001	1118	1.8231	0.6068	5.777	86.3	0.60485	6.215	86.2	-0.0019453	0.43803	-0.10001	0.98463	Oedema
63	M	IDA-001	1119	1.4252	0.60872	5.9773	86.8	0.61576	6.3371	85.2	0.0070468	0.35985	-1.6	1.0377	Oedema
63	M	IDA-001	1120	1.0525	0.60569	5.9172	86.5	0.62012	6.3371	83.8	0.014423	0.41998	-2.7	1.0908	Oedema
63	M	IDA-001	1121	0.74426	0.59823	5.7013	85.9	0.63984	6.4267	82.4	0.041607	0.72548	-3.5	1.1294	Oedema
63	M	IDA-001	1122	0.60769	0.6014	5.7737	85.7	0.68376	6.566	80.5	0.082366	0.79232	-5.2	1.168	Oedema
63	M	IDA-001	1123	0.4297	0.61331	6.2775	86.7	0.7023	6.6534	79.6	0.088988	0.3759	-7.1	1.2067	Oedema
63	M	IDA-001	1124	0.4297	0.61656	6.8027	88.5	0.68686	6.7659	80.4	0.0703	-0.036821	-8.1	1.2404	Oedema
63	M	IDA-001	1125	0.4297	0.62637	7.0472	88.7	0.68776	6.993	80.7	0.061388	-0.054209	-8	1.3321	Oedema
63	M	IDA-001	1126	0.4297	0.64475	7.1839	87.6	0.71098	7.3046	80.2	0.066239	0.12069	-7.4	1.4142	Oedema
63	M	IDA-001	1127	0.4297	0.67204	7.4405	85.9	0.74471	7.6046	79.1	0.07267	0.16409	-6.8	1.5011	Oedema
63	M	IDA-001	1128	0.4297	0.68343	7.657	84.7	0.79548	7.7882	77.7	0.11205	0.13119	-7	1.5831	Oedema
63	M	IDA-001	1129	0.4297	0.71109	7.7101	82.4	0.8841	8.1037	75.5	0.17301	0.39363	-6.9	1.9065	Oedema
63	M	IDA-001	1130	0.4297	0.77906	7.8616	79.1	0.95657	8.7566	74.6	0.17751	0.89493	-4.5	2.2492	Oedema
63	M	IDA-001	1131	0.4297	0.83598	8.2781	77.4	0.98357	9.3458	75.1	0.14759	1.0676	-2.3	2.5919	Oedema
63	M	IDA-001	1132	0.4297	0.86222	8.4962	76.3	1.0153	9.4787	75	0.15311	0.9825	-1.3	2.9249	Oedema
63	M	IDA-001	1133	0.4297	0.88075	8.3682	74.7	1.0919	9.4073	74	0.21119	1.0391	-0.7	3.1228	Oedema
63	M	IDA-001	1134	0.4297	0.88036	8.3822	74.2	1.1613	9.4251	73.6	0.28095	1.0428	-0.6	3.2821	Oedema
63	M	IDA-001	1135	0.4297	0.86363	8.8731	75.7	1.2124	9.3897	74	0.34878	0.51656	-1.7	3.4462	Oedema
63	M	IDA-001	1136	0.4297	0.73174	7.1225	77.4	0.80821	7.2727	76.2	0.076468	0.15022	-1.2	2.534	Oedema
63	M	IDA-001	1137	0.4297	0.71623	6.8918	77.9	0.74178	7.0472	78	0.025555	0.15542	0.099998	2.2637	Oedema
63	M	IDA-001	1138	0.60769	0.68994	6.6756	79.3	0.70457	6.7476	78.7	0.014632	0.072072	-0.60001	1.9886	Oedema
63	M	IDA-001	1139	0.74426	0.65876	6.5359	81.9	0.68273	6.3091	78.8	0.023972	-0.2268	-3.1	1.7134	Oedema
63	M	IDA-001	1140	1.0525	0.63448	6.4061	84.1	0.67119	5.9418	79	0.036708	-0.46438	-5.1	1.4528	Oedema
63	M	IDA-001	1141	1.2891	0.61346	6.2696	85.5	0.65466	5.8617	80.1	0.041205	-0.40793	-5.4	1.2839	Oedema
63	M	IDA-001	1142	1.5493	0.60082	6.068	86	0.63837	5.9242	81.4	0.037549	-0.14379	-4.6	1.1198	Oedema
63	M	IDA-001	1143	1.8231	0.59723	5.7339	85.2	0.62457	5.8754	82.1	0.027342	0.1415	-3.1	0.96049	Oedema
63	M	IDA-001	1144	2.1485	0.59386	5.4171	84	0.60898	5.7176	82.5	0.015117	0.30044	-1.5	0.80604	Oedema
63	M	IDA-001	1145	2.4308	0.58042	5.3022	84	0.5928	5.6625	83.3	0.012387	0.36029	-0.7	0.8157	Oedema
63	M	IDA-001	1146	2.7514	0.57607	5.3022	84.1	0.59161	5.777	83.6	0.015541	0.47478	-0.5	0.82535	Oedema
63	M	IDA-001	1147	2.9144	0.57366	5.3022	83.9	0.60328	5.8651	82.9	0.029624	0.56288	-1	0.835	Oedema
63	M	IDA-001	1148	3.1283	0.57435	5.4437	83.7	0.62399	5.8106	81.2	0.049636	0.36692	-2.5	0.84948	Oedema
63	M	IDA-001	1149	3.3835	0.56644	5.7571	84.8	0.63408	5.7504	81	0.067631	-0.0066209	-3.8	0.76743	Oedema
63	M	IDA-001	1150	3.6714	0.56821	5.9137	85.7	0.62197	5.7837	82.7	0.053754	-0.12997	-3	0.66607	Oedema
63	M	IDA-001	1151	3.8673	0.57478	5.7971	86	0.60964	5.8038	84.1	0.034866	0.0067291	-1.9	0.56471	Oedema
63	M	IDA-001	1152	3.8911	0.58442	5.7504	86.1	0.61759	5.7143	83	0.03317	-0.036146	-3.1	0.46818	Oedema
63	M	IDA-001	1153	3.8911	0.59977	5.9453	85.8	0.63359	5.5218	80.9	0.033821	-0.42349	-4.9	0.46335	Oedema
63	M	IDA-001	1154	3.8911	0.60931	6.0827	85.1	0.63759	5.3447	79.7	0.028282	-0.73799	-5.4	0.49714	Oedema
63	M	IDA-001	1155	3.5694	0.60485	5.9032	84.2	0.63239	5.3362	80.1	0.02754	-0.56701	-4.1	0.5261	Oedema
63	M	IDA-001	1156	3.1576	0.59301	5.637	83.8	0.63841	5.5463	81.3	0.045392	-0.090667	-2.5	0.55989	Oedema
63	M	IDA-001	1157	2.7514	0.59004	5.6148	83.7	0.64746	5.8072	82.4	0.057419	0.19238	-1.3	0.53093	Oedema
63	M	IDA-001	1158	2.3536	0.59598	5.7904	83.9	0.64135	5.9595	83.3	0.045371	0.16909	-0.6	0.46818	Oedema
63	M	IDA-001	1159	1.9691	0.58889	5.9102	84.9	0.62877	6.0241	83.7	0.039879	0.11393	-1.2	0.40543	Oedema
63	M	IDA-001	1160	1.6078	0.5768	5.8548	85.4	0.62352	5.9488	83.4	0.046718	0.094039	-2	0.34752	Oedema
63	M	IDA-001	1161	1.2891	0.55807	5.7405	85.5	0.62313	5.6721	82.3	0.065064	-0.068378	-3.2	0.29442	Oedema
63	M	IDA-001	1162	0.96084	0.56284	5.7604	84.8	0.61709	5.385	81.3	0.054252	-0.37534	-3.5	0.26064	Oedema
63	M	IDA-001	1163	0.60769	0.58613	5.9067	84	0.60787	5.3763	81.6	0.021734	-0.53033	-2.4	0.22685	Oedema
63	M	IDA-001	1164	0.4297	0.60827	5.9559	83.1	0.60474	5.5249	82.5	-0.0035313	-0.43106	-0.6	0.18824	Oedema
63	M	IDA-001	1165	0.4297	0.60459	5.8106	82.6	0.60953	5.5866	82.5	0.0049382	-0.22398	-0.099998	0.21237	Oedema
63	M	IDA-001	1166	0.4297	0.59112	5.6915	82.7	0.61275	5.6433	82.3	0.021624	-0.048179	-0.39999	0.33304	Oedema
63	M	IDA-001	1167	0.4297	0.58425	5.8275	83.8	0.61812	5.8275	82.4	0.033875	0	-1.4	0.4537	Oedema
63	M	IDA-001	1168	0.4297	0.58772	6.0606	84.7	0.627	5.988	82.2	0.039282	-0.072582	-2.5	0.57437	Oedema
63	M	IDA-001	1169	0.4297	0.57667	6.035	85.3	0.62952	5.9737	81.9	0.052857	-0.061287	-3.4	0.6709	Oedema
63	M	IDA-001	1170	0.4297	0.55154	5.7571	85.6	0.62162	5.9347	81.8	0.070078	0.17767	-3.8	0.71916	Oedema
63	M	IDA-001	1171	0.4297	0.53975	5.5897	85.3	0.60064	5.9988	82.7	0.060884	0.40909	-2.6	0.7626	Oedema
63	M	IDA-001	1172	0.4297	0.5624	5.6465	83.6	0.58295	6.1463	83.8	0.020556	0.49975	0.2	0.81087	Oedema
63	M	IDA-001	1173	0.4297	0.59193	5.6689	81.8	0.58758	6.3412	83.9	-0.0043475	0.67222	2.1	0.84948	Oedema
63	M	IDA-001	1174	0.4297	0.59123	5.5036	81.1	0.61301	6.4977	83	0.021782	0.99415	1.9	0.85913	Oedema
63	M	IDA-001	1175	0.4297	0.57834	5.3591	80.9	0.65083	6.4641	80.7	0.072494	1.1051	-0.2	0.86879	Oedema
63	M	IDA-001	1176	0.4297	0.58469	5.4585	80.6	0.67902	6.3251	79.1	0.094332	0.8666	-1.5	0.87844	Oedema
63	M	IDA-001	1177	0.4297	0.60241	5.6948	80.5	0.69286	6.3412	79.1	0.090447	0.64639	-1.4	0.88327	Oedema
63	M	IDA-001	1178	0.4297	0.60332	5.8651	81	0.70309	6.5104	79.7	0.099768	0.64531	-1.3	0.9798	Oedema
63	M	IDA-001	1179	0.4297	0.5973	5.9773	81.4	0.71372	6.6138	79.3	0.11642	0.63647	-2.1	1.0715	Oedema
63	M	IDA-001	1180	0.4297	0.59977	6.0938	81.7	0.72722	6.6357	78.4	0.12745	0.54186	-3.3	1.1729	Oedema
63	M	IDA-001	1181	0.4297	0.61831	6.0901	80.9	0.72786	6.6667	78.5	0.10954	0.57653	-2.4	1.2646	Oedema
63	M	IDA-001	1182	9.1254	0.58696	5.787	88.8	0.5775	5.9701	89.7	-0.0094572	0.18311	0.89999	0.27994	Oedema
63	M	IDA-001	1183	8.8272	0.57016	5.685	88.5	0.58062	5.7737	88.9	0.010461	0.088624	0.4	0.35717	Oedema
63	M	IDA-001	1184	8.5401	0.55966	5.7637	88.6	0.58914	5.7604	87.4	0.029477	-0.0033202	-1.2	0.43922	Oedema
63	M	IDA-001	1185	8.2654	0.54401	6.068	90.6	0.59898	6.0459	86.9	0.054971	-0.022012	-3.7	0.48266	Oedema
63	M	IDA-001	1186	8.0044	0.52941	6.3452	92.2	0.6141	6.3211	86.2	0.084691	-0.024065	-6	0.47301	Oedema
63	M	IDA-001	1187	7.7584	0.53874	6.4516	90.3	0.63131	6.5574	85.6	0.092578	0.10576	-4.7	0.46818	Oedema
63	M	IDA-001	1188	3.1283	0.64234	6.398	83.2	0.58824	6.0168	85.5	-0.054108	-0.38111	2.3	0.87361	Oedema
63	M	IDA-001	1189	2.7514	0.61162	6.1728	85.7	0.60452	5.9418	84.8	-0.0070989	-0.23107	-0.89999	0.94119	Oedema
63	M	IDA-001	1190	2.3536	0.60201	5.9102	86.5	0.6152	5.8893	84	0.013185	-0.020885	-2.5	0.98945	Oedema
63	M	IDA-001	1191	1.9691	0.60735	5.7803	86.3	0.61851	5.9988	84.3	0.011157	0.21845	-2	1.0184	Oedema
63	M	IDA-001	1192	1.6078	0.60957	5.9559	86.9	0.61828	6.2578	85.2	0.008706	0.3019	-1.7	1.0522	Oedema
63	M	IDA-001	1193	1.2891	0.61043	6.1312	87.4	0.61706	6.398	85.3	0.0066293	0.26675	-2.1	1.086	Oedema
63	M	IDA-001	1194	0.96084	0.60909	5.963	86.8	0.62016	6.3857	83.9	0.011067	0.42267	-2.9	1.1198	Oedema
63	M	IDA-001	1195	0.60769	0.60857	5.7208	85.8	0.64263	6.3452	81.6	0.034064	0.62435	-4.2	1.1777	Oedema
63	M	IDA-001	1196	0.4297	0.62492	5.9032	85.3	0.68885	6.3412	79.1	0.063926	0.43797	-6.2	1.2404	Oedema
63	M	IDA-001	1197	0.4297	0.64271	6.6094	86.4	0.71378	6.4683	78.3	0.071061	-0.14108	-8.1	1.2887	Oedema
63	M	IDA-001	1198	0.4297	0.63869	7.3368	88.7	0.70289	6.8213	79.8	0.064197	-0.51548	-8.9	1.3514	Oedema
63	M	IDA-001	1199	0.4297	0.64078	7.657	89.5	0.71078	7.3046	80.8	0.070003	-0.35237	-8.7	1.4625	Oedema
63	M	IDA-001	1200	0.4297	0.66243	7.728	88	0.7489	7.7519	79.9	0.086468	0.023962	-8.1	1.5735	Oedema
63	M	IDA-001	1201	0.4297	0.68766	7.8555	85.8	0.80289	8.0064	78.1	0.11523	0.15095	-7.7	1.6845	Oedema
63	M	IDA-001	1202	0.4297	0.70171	8.0451	84.1	0.86498	8.071	76.3	0.16327	0.025972	-7.8	1.7858	Oedema
63	M	IDA-001	1203	0.4297	0.73584	8.1633	81.8	0.95951	8.2645	74.3	0.22367	0.1012	-7.5	2.1816	Oedema
63	M	IDA-001	1204	0.4297	0.80795	8.3612	78.9	1.0397	8.8417	74	0.23177	0.48053	-4.9	2.5871	Oedema
63	M	IDA-001	1205	0.4297	0.8866	8.6806	76.6	1.0774	9.4697	75.2	0.19075	0.78914	-1.4	2.9877	Oedema
63	M	IDA-001	1206	0.4297	0.93484	8.7566	74.8	1.1271	9.6993	75.8	0.1923	0.94275	1	3.3834	Oedema
63	M	IDA-001	1207	0.4297	0.93765	8.5763	73.4	1.2258	9.7276	75.3	0.28814	1.1513	1.9	3.591	Oedema
63	M	IDA-001	1208	0.4297	0.92447	8.5985	72.9	1.2965	9.7087	75.2	0.37204	1.1103	2.3	3.7454	Oedema
63	M	IDA-001	1209	0.4297	0.73719	7.2359	78.9	0.80919	7.1891	78.2	0.072001	-0.046818	-0.7	2.4471	Oedema
63	M	IDA-001	1210	0.60769	0.70827	6.9832	80.5	0.76307	6.6007	77.2	0.054802	-0.38258	-3.3	2.1864	Oedema
63	M	IDA-001	1211	0.74426	0.67568	6.6357	82.1	0.71849	6.1538	77.4	0.042818	-0.48185	-4.7	1.921	Oedema
63	M	IDA-001	1212	0.96084	0.62972	6.3492	84.1	0.67272	6.0606	79.4	0.042998	-0.2886	-4.7	1.6604	Oedema
63	M	IDA-001	1213	1.2154	0.59464	6.1576	85.8	0.64004	6.1162	81.8	0.045405	-0.041428	-4	1.3997	Oedema
63	M	IDA-001	1214	1.5493	0.58637	5.9172	85.7	0.61759	5.9988	82.7	0.031216	0.081641	-3	1.1439	Oedema
63	M	IDA-001	1215	1.8231	0.59098	5.6625	84.6	0.59945	5.7438	82.9	0.0084669	0.081311	-1.7	0.89775	Oedema
63	M	IDA-001	1216	2.1485	0.58624	5.5188	84.5	0.58562	5.6054	83.3	-0.00061792	0.086617	-1.2	0.89292	Oedema
63	M	IDA-001	1217	2.3536	0.5781	5.4025	84.7	0.5818	5.6818	84	0.0036997	0.27933	-0.7	0.89292	Oedema
63	M	IDA-001	1218	2.5421	0.58018	5.2274	83.8	0.594	5.7604	83.4	0.01382	0.53298	-0.4	0.89775	Oedema
63	M	IDA-001	1219	2.7848	0.57339	5.2192	83.3	0.61923	5.7143	81.5	0.045839	0.49508	-1.8	0.90257	Oedema
63	M	IDA-001	1220	3.0687	0.56373	5.5279	84.3	0.63424	5.6657	80.7	0.070506	0.13781	-3.6	0.81087	Oedema
63	M	IDA-001	1221	3.3006	0.56449	5.814	85.7	0.61759	5.6689	82.3	0.053096	-0.14502	-3.4	0.70468	Oedema
63	M	IDA-001	1222	3.4644	0.5761	5.8173	86.3	0.59545	5.637	83.8	0.019348	-0.18036	-2.5	0.5985	Oedema
63	M	IDA-001	1223	3.4644	0.57561	5.7241	87	0.60064	5.5586	83.1	0.025031	-0.16545	-3.9	0.49714	Oedema
63	M	IDA-001	1224	3.4644	0.58018	5.7637	86.7	0.6215	5.4825	81.4	0.041323	-0.28123	-5.3	0.50197	Oedema
63	M	IDA-001	1225	3.4644	0.58966	5.8106	85.4	0.62779	5.4054	80.6	0.038128	-0.40517	-4.8	0.54058	Oedema
63	M	IDA-001	1226	3.4644	0.59242	5.685	84.3	0.62232	5.3677	80.8	0.029899	-0.31736	-3.5	0.56954	Oedema
63	M	IDA-001	1227	3.0687	0.58569	5.4945	83.9	0.62402	5.4259	81.7	0.038339	-0.06857	-2.2	0.60815	Oedema
63	M	IDA-001	1228	2.6488	0.57432	5.4735	84.3	0.62968	5.571	82.8	0.055367	0.097577	-1.5	0.57437	Oedema
63	M	IDA-001	1229	2.2328	0.57052	5.5772	84.9	0.61504	5.7013	84.2	0.044528	0.12401	-0.7	0.50197	Oedema
63	M	IDA-001	1230	1.8231	0.57777	5.6022	85	0.59923	5.7837	84.9	0.021465	0.18145	-0.099998	0.42957	Oedema
63	M	IDA-001	1231	1.4252	0.56651	5.4975	85.4	0.59347	5.7045	84.3	0.026964	0.20698	-1.1	0.35717	Oedema
63	M	IDA-001	1232	1.0525	0.55596	5.4975	85.4	0.59841	5.4259	82.8	0.042451	-0.07159	-2.6	0.3089	Oedema
63	M	IDA-001	1233	0.74426	0.55835	5.7372	85.5	0.59719	5.1975	82	0.038846	-0.53973	-3.5	0.27512	Oedema
63	M	IDA-001	1234	0.60769	0.57634	5.9666	85.5	0.59337	5.2632	82.4	0.01703	-0.70343	-3.1	0.24616	Oedema
63	M	IDA-001	1235	0.4297	0.59453	5.8582	84.6	0.59249	5.4142	83.1	-0.0020431	-0.44405	-1.5	0.21237	Oedema
63	M	IDA-001	1236	0.4297	0.59056	5.5036	83.3	0.5983	5.3735	82.4	0.0077381	-0.13012	-0.9	0.24616	Oedema
63	M	IDA-001	1237	0.4297	0.57026	5.3763	83.6	0.60129	5.3562	81.8	0.031031	-0.020158	-1.8	0.38613	Oedema
63	M	IDA-001	1238	0.4297	0.56319	5.6689	84.9	0.60496	5.6465	82.3	0.041771	-0.022407	-2.6	0.52127	Oedema
63	M	IDA-001	1239	0.4297	0.57376	6.0423	85.8	0.61188	5.9809	83.1	0.038126	-0.061435	-2.7	0.66124	Oedema
63	M	IDA-001	1240	0.4297	0.5731	6.068	86	0.61755	6.0024	82.9	0.044452	-0.06556	-3.1	0.76743	Oedema
63	M	IDA-001	1241	0.4297	0.55396	5.8207	86.2	0.61531	5.8824	82.2	0.061354	0.061631	-4	0.82535	Oedema
63	M	IDA-001	1242	0.4297	0.54774	5.6786	85.5	0.60835	5.8893	81.8	0.060611	0.21069	-3.7	0.87361	Oedema
63	M	IDA-001	1243	0.4297	0.57634	5.7405	83.2	0.60067	6.068	82.2	0.024337	0.32743	-1	0.92671	Oedema
63	M	IDA-001	1244	0.4297	0.60216	5.7971	81.6	0.60809	6.3654	82.6	0.0059318	0.56827	1	0.9798	Oedema
63	M	IDA-001	1245	0.4297	0.59517	5.7078	81.5	0.63335	6.6357	82.3	0.038185	0.92794	0.8	1.0184	Oedema
63	M	IDA-001	1246	0.4297	0.576	5.596	81.7	0.67033	6.6711	80.4	0.094327	1.0751	-1.3	1.0522	Oedema
63	M	IDA-001	1247	0.4297	0.5782	5.637	81.4	0.69618	6.5359	78.8	0.11798	0.89897	-2.6	1.086	Oedema
63	M	IDA-001	1248	0.4297	0.59291	5.8377	81.2	0.71495	6.5445	78.6	0.12204	0.70679	-2.6	1.1246	Oedema
63	M	IDA-001	1249	0.4297	0.59301	6.0901	81.8	0.73228	6.7705	79	0.13926	0.68035	-2.8	1.2115	Oedema
63	M	IDA-001	1250	0.4297	0.58323	6.3735	82.8	0.7494	6.9156	78.5	0.16617	0.54214	-4.3	1.2984	Oedema
63	M	IDA-001	1251	9.0441	0.57039	5.5463	87.9	0.57359	5.9382	88.6	0.0032063	0.39193	0.7	0.17376	Oedema
63	M	IDA-001	1252	8.8272	0.55151	5.6022	90.1	0.56889	5.8754	89.4	0.017382	0.2732	-0.7	0.25581	Oedema
63	M	IDA-001	1253	8.5185	0.5374	5.6306	90.2	0.57081	5.6148	88.2	0.033406	-0.015808	-2	0.33786	Oedema
63	M	IDA-001	1254	8.2206	0.54939	5.6883	88.4	0.58211	5.531	86.3	0.032716	-0.15731	-2.1	0.42957	Oedema
63	M	IDA-001	1255	7.9349	0.56167	5.8072	87.9	0.60053	5.7339	85.4	0.038857	-0.073256	-2.5	0.46818	Oedema
63	M	IDA-001	1256	7.6626	0.55472	5.9737	88.9	0.61282	5.9453	85.4	0.058097	-0.028412	-3.5	0.46335	Oedema
63	M	IDA-001	1257	7.4053	0.54463	6.135	89.5	0.61923	6.1237	85.5	0.074601	-0.011271	-4	0.4537	Oedema
63	M	IDA-001	1258	7.1645	0.55676	6.2972	88.2	0.6212	6.3939	85.9	0.064433	0.096633	-2.3	0.43922	Oedema
63	M	IDA-001	1259	6.942	0.57071	6.3939	87.1	0.62551	6.7385	86.2	0.054797	0.34468	-0.9	0.48266	Oedema
63	M	IDA-001	1260	3.3006	0.69999	7.1429	82.7	0.57864	6.192	85.2	-0.12135	-0.95091	2.5	0.84465	Oedema
63	M	IDA-001	1261	2.9144	0.67065	6.7024	84.4	0.59231	6.0024	84.5	-0.078334	-0.70001	0.099998	0.92188	Oedema
63	M	IDA-001	1262	2.5421	0.62112	6.4267	87.7	0.6222	5.9347	82.8	0.0010821	-0.49202	-4.9	1.0039	Oedema
63	M	IDA-001	1263	2.191	0.60412	6.105	88.3	0.64325	5.9773	81.9	0.039132	-0.12772	-6.4	1.0522	Oedema
63	M	IDA-001	1264	1.8231	0.60927	6.0205	87.9	0.64645	6.1652	82.4	0.037181	0.14476	-5.5	1.0377	Oedema
63	M	IDA-001	1265	1.4252	0.60317	6.25	88.8	0.63553	6.4185	84.1	0.032353	0.16849	-4.7	1.0329	Oedema
63	M	IDA-001	1266	1.0525	0.59759	6.3492	89	0.62743	6.566	84.9	0.029846	0.21678	-4.1	1.0184	Oedema
63	M	IDA-001	1267	0.74426	0.60332	6.0976	87.2	0.62645	6.5833	84.2	0.02313	0.48572	-3	1.0329	Oedema
63	M	IDA-001	1268	0.60769	0.63666	5.9382	84.5	0.65582	6.5062	81.3	0.019165	0.56794	-3.2	1.1005	Oedema
63	M	IDA-001	1269	0.4297	0.67092	6.2617	83.6	0.70363	6.4185	78.2	0.032715	0.15674	-5.4	1.168	Oedema
63	M	IDA-001	1270	0.4297	0.6862	6.9252	84.5	0.73314	6.566	77.6	0.046937	-0.35922	-6.9	1.2404	Oedema
63	M	IDA-001	1271	0.4297	0.66046	7.5019	86.6	0.73196	7.0572	79.3	0.071499	-0.44471	-7.3	1.3177	Oedema
63	M	IDA-001	1272	0.4297	0.65514	7.8125	87.4	0.7512	7.657	80.3	0.096066	-0.15553	-7.1	1.5493	Oedema
63	M	IDA-001	1273	0.4297	0.68376	7.9491	86.1	0.8088	8.1367	79.1	0.12504	0.18757	-7	1.7714	Oedema
63	M	IDA-001	1274	0.4297	0.71772	8.0451	84	0.87966	8.3893	77.2	0.16194	0.34421	-6.8	1.9837	Oedema
63	M	IDA-001	1275	0.4297	0.73325	8.1235	82.3	0.94724	8.4459	75.8	0.21399	0.32247	-6.5	2.1864	Oedema
63	M	IDA-001	1276	0.4297	0.75994	8.2372	80.6	1.0491	8.5543	74.3	0.28916	0.31709	-6.3	2.5629	Oedema
63	M	IDA-001	1277	0.4297	0.82878	8.5106	78.3	1.1412	8.9206	74.1	0.31239	0.40997	-4.2	2.9442	Oedema
63	M	IDA-001	1278	0.4297	0.90744	8.881	76.3	1.1885	9.3545	75.6	0.28105	0.47354	-0.7	3.3207	Oedema
63	M	IDA-001	1279	0.4297	0.76576	7.5188	78.9	0.89111	7.1582	77.5	0.12535	-0.3606	-1.4	2.6353	Oedema
63	M	IDA-001	1280	0.4297	0.73223	7.0077	79.2	0.80932	6.6313	76.8	0.077098	-0.37641	-2.4	2.3843	Oedema
63	M	IDA-001	1281	0.60769	0.66414	6.5833	81.3	0.72338	6.3939	78.6	0.059237	-0.18942	-2.7	2.0272	Oedema
63	M	IDA-001	1282	0.96084	0.59974	6.3694	84.2	0.66309	6.2814	81	0.06335	-0.088019	-3.2	1.6748	Oedema
63	M	IDA-001	1283	1.2154	0.57978	6.1805	85.3	0.62294	6.0976	82.4	0.043159	-0.082909	-2.9	1.3225	Oedema
63	M	IDA-001	1284	1.5493	0.58617	5.963	85.2	0.59812	5.8207	82.7	0.011955	-0.14231	-2.5	0.9798	Oedema
63	M	IDA-001	1285	1.8231	0.59294	5.8241	85.5	0.58248	5.618	83.3	-0.010465	-0.20613	-2.2	0.97497	Oedema
63	M	IDA-001	1286	1.9691	0.5862	5.6625	86	0.57471	5.571	84.3	-0.011488	-0.091483	-1.7	0.96532	Oedema
63	M	IDA-001	1287	2.191	0.58312	5.3821	84.9	0.58333	5.5525	83.7	0.00020403	0.17034	-1.2	0.96049	Oedema
63	M	IDA-001	1288	2.4684	0.58278	5.2165	83.6	0.60731	5.5005	81.9	0.024527	0.28407	-1.7	0.94601	Oedema
63	M	IDA-001	1289	2.7514	0.57941	5.4113	83.9	0.62661	5.5279	81	0.047198	0.11666	-2.9	0.85431	Oedema
63	M	IDA-001	1290	2.9144	0.5819	5.7504	85	0.61474	5.596	82.1	0.032839	-0.15446	-2.9	0.7433	Oedema
63	M	IDA-001	1291	3.0384	0.5871	5.8824	86	0.594	5.5835	83.4	0.006905	-0.29888	-2.6	0.63711	Oedema
63	M	IDA-001	1292	3.0384	0.58565	5.767	86.4	0.5921	5.4975	83.1	0.0064498	-0.26949	-3.3	0.53093	Oedema
63	M	IDA-001	1293	3.0384	0.5787	5.6148	86	0.60452	5.4318	82	0.025818	-0.18299	-4	0.53575	Oedema
63	M	IDA-001	1294	3.0384	0.58045	5.5036	84.7	0.61046	5.3677	81.6	0.030013	-0.13589	-3.1	0.57437	Oedema
63	M	IDA-001	1295	3.0384	0.58641	5.4407	83.7	0.61013	5.277	81.5	0.023721	-0.16365	-2.2	0.6178	Oedema
63	M	IDA-001	1296	2.9144	0.58032	5.3937	83.9	0.61725	5.2411	81.4	0.03693	-0.15265	-2.5	0.65159	Oedema
63	M	IDA-001	1297	2.5421	0.5667	5.3821	84.6	0.6187	5.2882	82.1	0.051996	-0.093924	-2.5	0.61298	Oedema
63	M	IDA-001	1298	2.191	0.56715	5.3792	84.6	0.59662	5.3533	83.8	0.029472	-0.025917	-0.8	0.53093	Oedema
63	M	IDA-001	1299	1.7717	0.578	5.2994	84.3	0.57189	5.4113	85.1	-0.0061152	0.11184	0.8	0.4537	Oedema
63	M	IDA-001	1300	1.3588	0.57399	5.1948	84.4	0.56341	5.4289	84.8	-0.010575	0.23408	0.4	0.37165	Oedema
63	M	IDA-001	1301	0.96084	0.5636	5.2659	84.5	0.57071	5.3562	83.6	0.0071086	0.090257	-0.9	0.32338	Oedema
63	M	IDA-001	1302	0.60769	0.56224	5.5617	85	0.57277	5.3079	83.4	0.010531	-0.25388	-1.6	0.2896	Oedema
63	M	IDA-001	1303	0.4297	0.5787	5.7504	85.2	0.57326	5.4496	84.4	-0.0054407	-0.30084	-0.8	0.26546	Oedema
63	M	IDA-001	1304	0.4297	0.58689	5.5741	84.7	0.57847	5.531	84.7	-0.0084195	-0.043163	0	0.2365	Oedema
63	M	IDA-001	1305	0.4297	0.5675	5.2083	84.4	0.5861	5.3277	83.2	0.018593	0.11932	-1.2	0.28477	Oedema
63	M	IDA-001	1306	0.4297	0.54198	5.102	85	0.58562	5.1493	82	0.043641	0.04729	-3	0.43922	Oedema
63	M	IDA-001	1307	0.4297	0.53011	5.3792	86.3	0.58844	5.4171	82.6	0.058333	0.037882	-3.7	0.59367	Oedema
63	M	IDA-001	1308	0.4297	0.54642	5.7241	86.3	0.59347	5.8651	84.1	0.047054	0.141	-2.2	0.7433	Oedema
63	M	IDA-001	1309	0.4297	0.56082	5.8377	85.8	0.60558	5.9418	83.9	0.044762	0.10406	-1.9	0.86396	Oedema
63	M	IDA-001	1310	0.4297	0.55695	5.8241	86.1	0.61656	5.7504	82	0.059613	-0.07368	-4.1	0.92671	Oedema
63	M	IDA-001	1311	0.4297	0.55525	5.8651	85.9	0.62818	5.6625	80	0.072933	-0.20259	-5.9	0.98945	Oedema
63	M	IDA-001	1312	0.4297	0.57723	5.8997	83.9	0.63299	5.8411	79.6	0.055758	-0.058583	-4.3	1.0474	Oedema
63	M	IDA-001	1313	0.4297	0.60942	5.8445	81.6	0.63959	6.2266	80.7	0.030169	0.38211	-0.9	1.1053	Oedema
63	M	IDA-001	1314	0.4297	0.60544	5.8275	81.5	0.65647	6.6313	81.7	0.051033	0.80379	0.2	1.1729	Oedema
63	M	IDA-001	1315	0.4297	0.58734	5.9488	82.4	0.69056	6.7889	80.8	0.10322	0.84003	-1.6	1.2356	Oedema
63	M	IDA-001	1316	0.4297	0.59344	6.1087	82.1	0.71721	6.7751	79.4	0.12377	0.66633	-2.7	1.2984	Oedema
63	M	IDA-001	1317	8.6582	0.53048	5.2882	88.9	0.57071	5.7013	87.8	0.040235	0.41305	-1.1	0.13997	Oedema
63	M	IDA-001	1318	8.475	0.51509	5.3476	90.8	0.56395	5.5157	87.9	0.04886	0.16813	-2.9	0.23168	Oedema
63	M	IDA-001	1319	8.2206	0.5102	5.4675	90.9	0.55872	5.2632	87	0.048518	-0.20431	-3.9	0.32821	Oedema
63	M	IDA-001	1320	7.9116	0.53582	5.4407	88	0.56725	5.1975	85.5	0.031428	-0.24319	-2.5	0.41509	Oedema
63	M	IDA-001	1321	7.6143	0.56612	5.3677	85.6	0.5933	5.3447	84.4	0.027173	-0.022951	-1.2	0.46335	Oedema
63	M	IDA-001	1322	7.3301	0.56763	5.4915	86.3	0.61331	5.4975	84.1	0.045675	0.0060382	-2.2	0.4537	Oedema
63	M	IDA-001	1323	7.0607	0.55512	5.7937	88.3	0.61656	5.6117	84.3	0.061437	-0.18207	-4	0.43922	Oedema
63	M	IDA-001	1324	6.8077	0.55506	6.1087	88.9	0.61211	5.777	84.4	0.057045	-0.33173	-4.5	0.42474	Oedema
63	M	IDA-001	1325	6.5731	0.56173	6.3211	88.4	0.61512	6.0643	84.4	0.053385	-0.25683	-4	0.44887	Oedema
63	M	IDA-001	1326	6.359	0.56689	6.3251	87.5	0.6248	6.4185	84.4	0.057911	0.093375	-3.1	0.55506	Oedema
63	M	IDA-001	1327	3.5694	0.69305	7.716	84.1	0.62035	6.3613	82.5	-0.072701	-1.3547	-1.6	0.77708	Oedema
63	M	IDA-001	1328	3.1576	0.69906	7.1582	82.8	0.59425	6.1614	83.7	-0.10481	-0.99677	0.89999	0.87361	Oedema
63	M	IDA-001	1329	2.7514	0.66547	6.7613	84.9	0.60853	6.0277	83.1	-0.056937	-0.7336	-1.8	0.97497	Oedema
63	M	IDA-001	1330	2.3536	0.61331	6.4475	88.3	0.64662	6.0901	81.4	0.033313	-0.35732	-6.9	1.0667	Oedema
63	M	IDA-001	1331	1.9691	0.59945	6.1881	88.9	0.67622	6.3052	80.5	0.076775	0.11705	-8.4	1.1101	Oedema
63	M	IDA-001	1332	1.6078	0.6079	6.2305	88.7	0.67751	6.5574	81.3	0.069604	0.32685	-7.4	1.0522	Oedema
63	M	IDA-001	1333	1.2891	0.59766	6.5402	90	0.66098	6.7476	82.9	0.063325	0.20742	-7.1	0.99911	Oedema
63	M	IDA-001	1334	0.96084	0.59277	6.566	89.5	0.64771	6.8776	84.2	0.054942	0.31159	-5.3	0.94119	Oedema
63	M	IDA-001	1335	0.60769	0.61241	6.2266	86	0.65244	6.9784	83.7	0.040036	0.75172	-2.3	0.92188	Oedema
63	M	IDA-001	1336	0.4297	0.66489	6.1087	82.2	0.68559	6.9541	81	0.020695	0.84537	-1.2	0.99911	Oedema
63	M	IDA-001	1337	0.4297	0.71144	6.5104	81.4	0.73584	6.8446	77.8	0.024395	0.33421	-3.6	1.0667	Oedema
63	M	IDA-001	1338	0.4297	0.71023	7.0522	82.9	0.76965	6.9493	76.9	0.059418	-0.10292	-6	1.1439	Oedema
63	M	IDA-001	1339	0.4297	0.67146	7.4405	84.8	0.78413	7.4019	78.1	0.11267	-0.038552	-6.7	1.2453	Oedema
63	M	IDA-001	1340	0.4297	0.66782	7.758	85.1	0.81713	7.9618	78.9	0.1493	0.20383	-6.2	1.6169	Oedema
63	M	IDA-001	1341	0.4297	0.70398	8.0451	83.9	0.89047	8.4034	78	0.18649	0.35831	-5.9	1.9789	Oedema
63	M	IDA-001	1342	0.4297	0.74388	8.15	82.1	0.96108	8.726	77.4	0.21719	0.57604	-4.7	2.3361	Oedema
63	M	IDA-001	1343	0.4297	0.76681	8.1103	80.4	1.0256	8.8889	77	0.25883	0.77859	-3.4	2.6884	Oedema
63	M	IDA-001	1344	0.4297	0.78407	8.1833	79.5	1.1238	8.9445	76	0.33978	0.76124	-3.5	2.9973	Oedema
63	M	IDA-001	1345	0.4297	0.70452	6.9013	79	0.8182	6.8446	79	0.11367	-0.056684	0	2.394	Oedema
63	M	IDA-001	1346	0.60769	0.63484	6.566	81.2	0.72364	6.4851	80.2	0.088801	-0.080904	-1	2.0513	Oedema
63	M	IDA-001	1347	0.96084	0.59677	6.3211	83.1	0.66344	6.2112	81.2	0.066672	-0.10993	-1.9	1.7038	Oedema
63	M	IDA-001	1348	1.2154	0.59701	6.1162	84.3	0.62189	5.9701	81.9	0.024876	-0.14606	-2.4	1.3708	Oedema
63	M	IDA-001	1349	1.4252	0.60621	6.0241	85.5	0.59035	5.7471	83	-0.015854	-0.27697	-2.5	1.279	Oedema
63	M	IDA-001	1350	1.6078	0.59744	5.9032	86.6	0.57405	5.5525	84	-0.02339	-0.35072	-2.6	1.1873	Oedema
63	M	IDA-001	1351	1.873	0.59028	5.6275	85.9	0.57475	5.3996	83.5	-0.015538	-0.22789	-2.4	1.1053	Oedema
63	M	IDA-001	1352	2.191	0.59471	5.3677	84.3	0.59361	5.3476	82.3	-0.0010944	-0.020092	-2	1.0184	Oedema
63	M	IDA-001	1353	2.3536	0.59372	5.3937	84.1	0.61444	5.4377	81.6	0.020721	0.043994	-2.5	0.92671	Oedema
63	M	IDA-001	1354	2.5421	0.60245	5.6689	84.4	0.61679	5.5617	82.1	0.014343	-0.1072	-2.3	0.83018	Oedema
63	M	IDA-001	1355	2.6138	0.60085	5.8789	85.3	0.60558	5.571	82.6	0.0047303	-0.30786	-2.7	0.73847	Oedema
63	M	IDA-001	1356	2.6138	0.59591	5.814	85.6	0.59898	5.4765	82.4	0.0030697	-0.3375	-3.2	0.64676	Oedema
63	M	IDA-001	1357	2.6138	0.57574	5.5371	85.6	0.59556	5.3648	82.3	0.019819	-0.17229	-3.3	0.64676	Oedema
63	M	IDA-001	1358	2.6138	0.57432	5.3248	84.4	0.59256	5.2329	82.4	0.018241	-0.091951	-2	0.67572	Oedema
63	M	IDA-001	1359	2.6138	0.58312	5.322	83.8	0.59165	5.1177	82.2	0.0085216	-0.20427	-1.6	0.69986	Oedema
63	M	IDA-001	1360	2.5421	0.58367	5.4113	84.2	0.60481	5.1046	81.6	0.021145	-0.30661	-2.6	0.72882	Oedema
63	M	IDA-001	1361	2.3536	0.5764	5.4083	84.6	0.60857	5.144	81.9	0.032167	-0.2643	-2.7	0.68055	Oedema
63	M	IDA-001	1362	1.9691	0.57723	5.2938	84.2	0.5863	5.123	83.3	0.00907	-0.17086	-0.89999	0.5985	Oedema
63	M	IDA-001	1363	1.6078	0.58126	5.1626	83.9	0.56389	5.0994	84.3	-0.017372	-0.063184	0.4	0.51645	Oedema
63	M	IDA-001	1364	1.2891	0.57964	5.1177	84.1	0.55586	5.1867	84.1	-0.023779	0.069015	0	0.43922	Oedema
63	M	IDA-001	1365	0.96084	0.56686	5.2083	84.6	0.56013	5.3277	83.4	-0.0067313	0.11932	-1.2	0.39095	Oedema
63	M	IDA-001	1366	0.60769	0.56854	5.3792	84.4	0.56259	5.4437	83.8	-0.0059493	0.064422	-0.6	0.37165	Oedema
63	M	IDA-001	1367	0.4297	0.57934	5.423	84.1	0.56354	5.5928	85.4	-0.015802	0.16985	1.3	0.35234	Oedema
63	M	IDA-001	1368	0.4297	0.5851	5.277	83.9	0.57032	5.6243	85.7	-0.014783	0.34725	1.8	0.32821	Oedema
63	M	IDA-001	1369	0.4297	0.56468	5.0736	84.4	0.57654	5.3591	84	0.01185	0.28549	-0.4	0.39095	Oedema
63	M	IDA-001	1370	0.4297	0.53588	5.0176	85.4	0.57571	5.071	82.4	0.039828	0.053432	-3	0.55023	Oedema
63	M	IDA-001	1371	0.4297	0.52543	5.1414	86	0.58133	5.2056	82.4	0.055897	0.064234	-3.6	0.70951	Oedema
63	M	IDA-001	1372	0.4297	0.53525	5.2994	85.6	0.58896	5.6148	83.7	0.053717	0.31541	-1.9	0.86879	Oedema
63	M	IDA-001	1373	0.4297	0.5503	5.4407	85	0.5992	5.7571	83.8	0.0489	0.31636	-1.2	0.99428	Oedema
63	M	IDA-001	1374	0.4297	0.54864	5.6883	86.1	0.6227	5.618	81.5	0.074067	-0.070304	-4.6	1.057	Oedema
63	M	IDA-001	1375	0.4297	0.54672	6.0096	87.1	0.64805	5.5371	78.9	0.10133	-0.47252	-8.2	1.1294	Oedema
63	M	IDA-001	1376	0.4297	0.57763	6.0864	84.8	0.6626	5.7438	78.3	0.084969	-0.3426	-6.5	1.1922	Oedema
63	M	IDA-001	1377	0.4297	0.60394	5.8928	82.2	0.66573	6.1881	79.8	0.061797	0.29537	-2.4	1.2597	Oedema
63	M	IDA-001	1378	0.4297	0.60987	5.8651	81.5	0.68115	6.6401	81.3	0.071285	0.775	-0.2	1.337	Oedema
63	M	IDA-001	1379	8.2766	0.51143	5.0125	89	0.56129	5.3937	87.7	0.049863	0.38121	-1.3	0.11101	Oedema
63	M	IDA-001	1380	8.0848	0.50469	5.102	90.1	0.5612	5.1573	86.8	0.056505	0.055257	-3.3	0.20754	Oedema
63	M	IDA-001	1381	7.8999	0.50161	5.3022	90.7	0.55454	4.9925	86.4	0.052934	-0.30972	-4.3	0.3089	Oedema
63	M	IDA-001	1382	7.6143	0.52444	5.2604	88.2	0.55919	5.005	85.9	0.034751	-0.25538	-2.3	0.41026	Oedema
63	M	IDA-001	1383	7.3049	0.55442	5.0865	85.4	0.58665	5.1099	84.7	0.032232	0.023393	-0.7	0.45853	Oedema
63	M	IDA-001	1384	7.0082	0.56754	5.1467	85.2	0.61106	5.1948	83.8	0.043523	0.048125	-1.4	0.44405	Oedema
63	M	IDA-001	1385	6.7259	0.55568	5.4407	87.6	0.61782	5.2576	83.4	0.062139	-0.18307	-4.2	0.42957	Oedema
63	M	IDA-001	1386	6.4598	0.55178	5.7803	88.8	0.61516	5.3821	83	0.063372	-0.39822	-5.8	0.41509	Oedema
63	M	IDA-001	1387	6.2121	0.56896	6.1312	87.9	0.61675	5.6465	82.8	0.047793	-0.48468	-5.1	0.40543	Oedema
63	M	IDA-001	1388	5.985	0.58032	6.3654	87.2	0.62473	6.0241	83.1	0.044411	-0.34128	-4.1	0.42957	Oedema
63	M	IDA-001	1389	5.781	0.58931	6.3452	85.9	0.64475	6.4309	83.1	0.055435	0.08569	-2.8	0.44887	Oedema
63	M	IDA-001	1390	3.4909	0.69604	7.4405	83	0.65253	6.3654	81	-0.043511	-1.0751	-2	0.79156	Oedema
63	M	IDA-001	1391	3.0687	0.68592	6.93	82.2	0.62224	6.2461	82.8	-0.063679	-0.68391	0.60001	0.9074	Oedema
63	M	IDA-001	1392	2.6488	0.64466	6.5402	84.5	0.63408	6.1728	82.1	-0.010587	-0.36738	-2.4	1.0232	Oedema
63	M	IDA-001	1393	2.2328	0.61622	6.2696	86.5	0.6729	6.3452	80.7	0.056683	0.075585	-5.8	1.1294	Oedema
63	M	IDA-001	1394	1.8231	0.61683	6.1501	86.6	0.70892	6.68	80.1	0.092091	0.52997	-6.5	1.1632	Oedema
63	M	IDA-001	1395	1.4252	0.62574	6.3452	86.9	0.71495	6.8966	80.3	0.089207	0.55137	-6.6	1.0619	Oedema
63	M	IDA-001	1396	1.0525	0.62367	6.7069	88.1	0.69507	6.9735	81.1	0.071397	0.26659	-7	0.96049	Oedema
63	M	IDA-001	1397	0.74426	0.61128	6.7069	88.1	0.68287	7.1073	82	0.071589	0.40041	-6.1	0.85913	Oedema
63	M	IDA-001	1398	0.60769	0.63119	6.3291	84.5	0.69343	7.3421	82.1	0.06224	1.013	-2.4	0.81087	Oedema
63	M	IDA-001	1399	0.4297	0.6832	6.1996	81	0.72892	7.4516	80.4	0.045716	1.2519	-0.6	0.89292	Oedema
63	M	IDA-001	1400	0.4297	0.73051	6.6094	80.7	0.77754	7.3746	77.9	0.047031	0.76525	-2.8	0.97015	Oedema
63	M	IDA-001	1401	0.4297	0.72056	7.1378	82.9	0.81686	7.4129	76.6	0.096295	0.27514	-6.3	1.0474	Oedema
63	M	IDA-001	1402	0.4297	0.68795	7.485	84.4	0.85012	7.7459	76.8	0.16218	0.2609	-7.6	1.1873	Oedema
63	M	IDA-001	1403	0.4297	0.68847	7.8493	84	0.9031	8.2034	76.9	0.21463	0.35415	-7.1	1.6941	Oedema
63	M	IDA-001	1404	0.4297	0.7303	8.244	82.4	0.98551	8.6281	76.9	0.25521	0.3841	-5.5	2.2009	Oedema
63	M	IDA-001	1405	0.4297	0.76781	8.3893	80.7	1.0555	9.0253	77.6	0.28771	0.63601	-3.1	2.6981	Oedema
63	M	IDA-001	1406	0.4297	0.66653	6.7114	79.2	0.82542	6.7843	80.7	0.15889	0.072851	1.5	2.4181	Oedema
63	M	IDA-001	1407	0.60769	0.62135	6.3091	80.6	0.73948	6.3857	80.4	0.11813	0.076548	-0.2	2.0851	Oedema
63	M	IDA-001	1408	0.96084	0.62093	6.0938	81.8	0.6715	6.1501	80.6	0.050576	0.056216	-1.2	1.7665	Oedema
63	M	IDA-001	1409	1.0525	0.62274	6.1013	83.9	0.6187	5.9453	81.6	-0.0040455	-0.15598	-2.3	1.5928	Oedema
63	M	IDA-001	1410	1.2891	0.60746	6.1125	85.8	0.59032	5.6721	82.2	-0.017141	-0.44032	-3.6	1.419	Oedema
63	M	IDA-001	1411	1.6078	0.59705	5.9277	86	0.58021	5.4585	82.5	-0.016836	-0.46917	-3.5	1.2549	Oedema
63	M	IDA-001	1412	1.8231	0.6019	5.6306	84.7	0.5883	5.4289	82.3	-0.013598	-0.20175	-2.4	1.0908	Oedema
63	M	IDA-001	1413	1.9691	0.60354	5.4945	84.2	0.60274	5.5279	82.3	-0.00080031	0.033411	-1.9	1.0136	Oedema
63	M	IDA-001	1414	2.191	0.59559	5.6085	84.9	0.61188	5.5928	82.5	0.01629	-0.015684	-2.4	0.93636	Oedema
63	M	IDA-001	1415	2.191	0.58792	5.814	85.7	0.61143	5.5617	82.3	0.02351	-0.25222	-3.4	0.85431	Oedema
63	M	IDA-001	1416	2.191	0.58052	5.8072	86.1	0.6047	5.4645	82.2	0.024187	-0.34272	-3.9	0.77708	Oedema
63	M	IDA-001	1417	2.191	0.56158	5.5005	86.3	0.59333	5.2966	82.4	0.031754	-0.20394	-3.9	0.77226	Oedema
63	M	IDA-001	1418	2.191	0.55371	5.2219	85.7	0.57961	5.0761	82.8	0.025899	-0.14579	-2.9	0.78674	Oedema
63	M	IDA-001	1419	2.191	0.56507	5.2493	85.2	0.57468	4.9727	83	0.0096121	-0.27669	-2.2	0.80122	Oedema
63	M	IDA-001	1420	2.191	0.57402	5.4437	85.5	0.57981	5.0813	82.9	0.0057911	-0.36236	-2.6	0.8157	Oedema
63	M	IDA-001	1421	1.9691	0.57451	5.4705	85.3	0.59112	5.2083	82.7	0.016607	-0.26213	-2.6	0.7626	Oedema
63	M	IDA-001	1422	1.8231	0.57508	5.2966	84.5	0.57944	5.1256	83.3	0.0043653	-0.17103	-1.2	0.68538	Oedema
63	M	IDA-001	1423	1.4252	0.57787	5.1546	84.2	0.57052	4.9776	83.4	-0.0073519	-0.17704	-0.8	0.60815	Oedema
63	M	IDA-001	1424	1.0525	0.56834	5.1948	85.2	0.56825	5.0125	82.7	-9.69E-05	-0.18227	-2.5	0.53093	Oedema
63	M	IDA-001	1425	0.74426	0.55975	5.2966	85.8	0.56699	5.1894	82.5	0.0072361	-0.1072	-3.3	0.49714	Oedema
63	M	IDA-001	1426	0.60769	0.5623	5.291	85	0.56567	5.2994	83.2	0.0033717	0.0084119	-1.8	0.49714	Oedema
63	M	IDA-001	1427	0.4297	0.5771	5.1787	83.6	0.5651	5.3937	84.7	-0.012001	0.21508	1.1	0.49231	Oedema
63	M	IDA-001	1428	0.4297	0.58329	5.0839	83.3	0.56918	5.4466	85.1	-0.01411	0.36274	1.8	0.48749	Oedema
63	M	IDA-001	1429	0.4297	0.57026	5.0582	84	0.57081	5.3163	84.2	0.00055337	0.25815	0.2	0.55989	Oedema
63	M	IDA-001	1430	0.4297	0.55377	5.0352	84.5	0.57215	5.0839	82.6	0.018377	0.048638	-1.9	0.71916	Oedema
63	M	IDA-001	1431	0.4297	0.54034	5.005	84.7	0.58408	5.0891	81.8	0.043742	0.084054	-2.9	0.87361	Oedema
63	M	IDA-001	1432	0.4297	0.54546	4.9875	83.9	0.59701	5.3362	82.2	0.05155	0.34865	-1.7	1.0377	Oedema
63	M	IDA-001	1433	0.4297	0.55215	5.0787	83.8	0.6079	5.5188	82.3	0.055752	0.44004	-1.5	1.1632	Oedema
63	M	IDA-001	1434	0.4297	0.54735	5.4496	85.4	0.62301	5.5463	81.2	0.075669	0.09672	-4.2	1.2356	Oedema
63	M	IDA-001	1435	0.4297	0.55009	6.006	87	0.65032	5.6148	79.5	0.10024	-0.39118	-7.5	1.3128	Oedema
63	M	IDA-001	1436	0.4297	0.5729	6.2617	85.8	0.66916	5.8789	79.2	0.096263	-0.38285	-6.6	1.3901	Oedema
63	M	IDA-001	1437	0.4297	0.59534	6.0643	83.2	0.68092	6.3131	80.4	0.085576	0.24885	-2.8	1.4625	Oedema
63	M	IDA-001	1438	0.4297	0.6023	5.9559	82.1	0.70185	6.689	81.3	0.099552	0.73304	-0.8	1.5252	Oedema
63	M	IDA-001	1439	7.8999	0.50671	4.7985	89.2	0.53749	5.2826	89.7	0.030776	0.48416	0.5	0.13514	Oedema
63	M	IDA-001	1440	7.6987	0.49975	4.8996	90.2	0.55112	5.0736	87.9	0.051366	0.17401	-2.3	0.21237	Oedema
63	M	IDA-001	1441	7.5167	0.49601	5.144	91.1	0.55325	5.0226	87.5	0.057243	-0.12143	-3.6	0.29442	Oedema
63	M	IDA-001	1442	7.3049	0.50548	5.2002	89.8	0.55957	5.1046	87.5	0.054081	-0.095562	-2.3	0.37165	Oedema
63	M	IDA-001	1443	7.0082	0.53277	5.0761	87.1	0.58048	5.144	86.6	0.047719	0.067891	-0.5	0.41991	Oedema
63	M	IDA-001	1444	6.6984	0.54165	4.9975	86.4	0.59923	5.1125	85.3	0.05758	0.11497	-1.1	0.41991	Oedema
63	M	IDA-001	1445	6.4024	0.53602	5.01	87.6	0.61222	5.1203	83.8	0.076199	0.11031	-3.8	0.41509	Oedema
63	M	IDA-001	1446	6.1223	0.54174	5.16	87.5	0.61512	5.2576	83.1	0.073379	0.097665	-4.4	0.41026	Oedema
63	M	IDA-001	1447	5.8603	0.56054	5.6085	86.8	0.61648	5.531	83	0.055947	-0.077551	-3.8	0.40543	Oedema
63	M	IDA-001	1448	5.6191	0.5783	6.1538	86.8	0.62154	5.8343	83.4	0.04324	-0.31954	-3.4	0.41026	Oedema
63	M	IDA-001	1449	5.4012	0.60093	6.3412	85.9	0.6398	6.1013	82.9	0.03887	-0.23987	-3	0.41026	Oedema
63	M	IDA-001	1450	5.2098	0.6169	6.2539	83.8	0.66353	6.3573	82.2	0.046623	0.10337	-1.6	0.41026	Oedema
63	M	IDA-001	1451	3.4644	0.70756	7.6511	84.2	0.7226	6.566	77.9	0.015032	-1.0851	-6.3	0.69986	Oedema
63	M	IDA-001	1452	3.4644	0.68918	7.1429	82.9	0.68828	6.6401	80.4	-0.00090128	-0.50275	-2.5	0.80604	Oedema
63	M	IDA-001	1453	3.0384	0.66313	6.6181	82.4	0.65954	6.5274	82.2	-0.0035864	-0.090718	-0.2	0.94119	Oedema
63	M	IDA-001	1454	2.6138	0.63984	6.25	83.3	0.66357	6.4103	81.5	0.023734	0.16026	-1.8	1.0667	Oedema
63	M	IDA-001	1455	2.191	0.63788	6.1162	84	0.6994	6.5574	80.1	0.061521	0.44117	-3.9	1.197	Oedema
63	M	IDA-001	1456	1.7717	0.6566	6.1614	83.5	0.73594	6.8493	79.5	0.079345	0.68789	-4	1.2163	Oedema
63	M	IDA-001	1457	1.3588	0.6805	6.4144	83.3	0.7397	6.9396	79.2	0.059196	0.52526	-4.1	1.0667	Oedema
63	M	IDA-001	1458	0.96084	0.67563	6.734	84.6	0.72532	6.9061	79.1	0.049691	0.17207	-5.5	0.92188	Oedema
63	M	IDA-001	1459	0.60769	0.66269	6.7705	85.2	0.72197	7.0771	79.5	0.059279	0.30666	-5.7	0.77708	Oedema
63	M	IDA-001	1460	0.4297	0.67884	6.4851	83	0.7414	7.4627	80.1	0.062559	0.9776	-2.9	0.69986	Oedema
63	M	IDA-001	1461	0.4297	0.70259	6.3816	81.3	0.7674	7.6982	80	0.064808	1.3166	-1.3	0.78674	Oedema
63	M	IDA-001	1462	0.4297	0.72406	6.7613	82	0.79936	7.6805	78.8	0.0753	0.91917	-3.2	0.86879	Oedema
63	M	IDA-001	1463	0.4297	0.71505	7.2886	84.2	0.84331	7.6864	77.3	0.12826	0.39776	-6.9	0.95567	Oedema
63	M	IDA-001	1464	0.4297	0.70398	7.6161	84.6	0.89985	7.9618	76.1	0.19587	0.34564	-8.5	1.1294	Oedema
63	M	IDA-001	1465	0.4297	0.72881	7.9365	82.5	0.98756	8.4104	75.4	0.25875	0.47392	-7.1	1.781	Oedema
63	M	IDA-001	1466	0.4297	0.64086	6.3654	79.4	0.83326	6.6357	81.4	0.1924	0.27033	2	2.4712	Oedema
63	M	IDA-001	1467	0.60769	0.64078	6.0606	79.6	0.74305	6.2775	80	0.10227	0.21686	0.4	2.1527	Oedema
63	M	IDA-001	1468	0.74426	0.64612	6.1425	81	0.66952	6.0386	79.1	0.023403	-0.10386	-1.9	1.9017	Oedema
63	M	IDA-001	1469	1.0525	0.62461	6.3412	83.5	0.62873	5.8275	79.2	0.0041235	-0.51365	-4.3	1.6507	Oedema
63	M	IDA-001	1470	1.2891	0.59966	6.3251	85.2	0.60372	5.6948	80.4	0.0040547	-0.63035	-4.8	1.3997	Oedema
63	M	IDA-001	1471	1.4252	0.60165	6.0533	84.8	0.59952	5.7339	81.7	-0.0021281	-0.31932	-3.1	1.1584	Oedema
63	M	IDA-001	1472	1.6078	0.59428	5.767	84.7	0.5997	5.7703	82.6	0.0054171	0.0033274	-2.1	1.0956	Oedema
63	M	IDA-001	1473	1.7717	0.5769	5.6818	85.5	0.60078	5.6786	82.7	0.02388	-0.0032263	-2.8	1.0329	Oedema
63	M	IDA-001	1474	1.7717	0.55377	5.767	87.1	0.60194	5.5494	82.4	0.048167	-0.21762	-4.7	0.97015	Oedema
63	M	IDA-001	1475	1.7717	0.54401	5.7604	88.3	0.5988	5.4496	82.5	0.054792	-0.31078	-5.8	0.9074	Oedema
63	M	IDA-001	1476	1.7717	0.5374	5.4437	88.3	0.5882	5.2411	82.7	0.050797	-0.20257	-5.6	0.89775	Oedema
63	M	IDA-001	1477	1.7717	0.53115	5.102	87.9	0.56896	4.9432	83.2	0.037806	-0.15889	-4.7	0.89775	Oedema
63	M	IDA-001	1478	1.7717	0.53444	5.1046	87.7	0.55525	4.8662	84	0.020802	-0.23847	-3.7	0.89292	Oedema
63	M	IDA-001	1479	1.7717	0.54121	5.3476	87.8	0.55294	5.1099	84.4	0.011731	-0.23773	-3.4	0.89292	Oedema
63	M	IDA-001	1480	1.6078	0.55127	5.4407	86.9	0.56402	5.3305	84.3	0.012748	-0.11021	-2.6	0.83983	Oedema
63	M	IDA-001	1481	1.4252	0.55479	5.2687	85.5	0.5637	5.2138	84.1	0.0089129	-0.05494	-1.4	0.76743	Oedema
63	M	IDA-001	1482	1.2891	0.55389	5.1151	85.1	0.57078	4.9727	83.5	0.016882	-0.14244	-1.6	0.69503	Oedema
63	M	IDA-001	1483	0.96084	0.55429	5.1975	86.1	0.57366	4.9285	82.6	0.019365	-0.26897	-3.5	0.62263	Oedema
63	M	IDA-001	1484	0.60769	0.55396	5.3305	86.7	0.57195	5.0176	82.4	0.017996	-0.31293	-4.3	0.60815	Oedema
63	M	IDA-001	1485	0.4297	0.55797	5.2743	85.8	0.56802	5.0277	82.8	0.010047	-0.24661	-3	0.6178	Oedema
63	M	IDA-001	1486	0.4297	0.5711	5.0891	83.9	0.56354	5.0176	83.8	-0.0075632	-0.071497	-0.099998	0.63228	Oedema
63	M	IDA-001	1487	0.4297	0.5713	5.0251	83.6	0.56092	5.1046	84.2	-0.010383	0.07952	0.6	0.65159	Oedema
63	M	IDA-001	1488	0.4297	0.57113	5.0787	83.8	0.56013	5.1867	83.9	-0.011005	0.108	0.099998	0.73364	Oedema
63	M	IDA-001	1489	0.4297	0.57026	5.0633	83.7	0.5666	5.152	82.9	-0.0036511	0.088692	-0.8	0.89292	Oedema
63	M	IDA-001	1490	0.4297	0.56054	4.9751	83.5	0.589	5.1099	81.6	0.028459	0.13474	-1.9	1.0425	Oedema
63	M	IDA-001	1491	0.4297	0.5596	4.8996	82.8	0.61286	5.1787	80.8	0.053261	0.2791	-2	1.2067	Oedema
63	M	IDA-001	1492	0.4297	0.55875	4.9261	82.8	0.62023	5.339	80.9	0.061479	0.41292	-1.9	1.3321	Oedema
63	M	IDA-001	1493	0.4297	0.55701	5.2247	84	0.62344	5.5371	81.1	0.066431	0.31244	-2.9	1.419	Oedema
63	M	IDA-001	1494	0.4297	0.56459	5.8377	85.4	0.64181	5.7637	80.6	0.077218	-0.074023	-4.8	1.5011	Oedema
63	M	IDA-001	1495	0.4297	0.57369	6.3291	85.7	0.65967	6.0496	80.9	0.085984	-0.27951	-4.8	1.5831	Oedema
63	M	IDA-001	1496	0.4297	0.59056	6.3012	83.9	0.67833	6.402	81.5	0.087771	0.10085	-2.4	1.6604	Oedema
63	M	IDA-001	1497	0.4297	0.5951	6.1312	82.8	0.70867	6.6667	81.3	0.11357	0.53546	-1.5	1.7183	Oedema
63	M	IDA-001	1498	7.529	0.5033	4.7824	91	0.51154	5.3305	92.8	0.0082385	0.54809	1.8	0.16893	Oedema
63	M	IDA-001	1499	7.3175	0.49276	4.8031	91.8	0.53104	5.184	90.9	0.038283	0.38096	-0.9	0.2172	Oedema
63	M	IDA-001	1500	7.1258	0.47576	4.9554	93.1	0.54115	5.2165	90.3	0.065395	0.26108	-2.8	0.27512	Oedema
63	M	IDA-001	1501	6.942	0.47369	5.144	92.6	0.54978	5.3305	90.4	0.076096	0.18646	-2.2	0.32821	Oedema
63	M	IDA-001	1502	6.6984	0.48852	5.2056	90.7	0.56026	5.2882	89.7	0.071736	0.082585	-1	0.362	Oedema
63	M	IDA-001	1503	6.4024	0.50292	5.0201	88.9	0.56883	5.1361	88.2	0.065911	0.11603	-0.7	0.3813	Oedema
63	M	IDA-001	1504	6.092	0.5095	4.6425	88.1	0.57904	5.0839	86.3	0.069537	0.44136	-1.8	0.40061	Oedema
63	M	IDA-001	1505	5.797	0.51562	4.5167	87	0.59007	5.2438	85.3	0.074452	0.72713	-1.7	0.41509	Oedema
63	M	IDA-001	1506	5.5196	0.53462	4.9383	86.3	0.60064	5.4945	85.1	0.06602	0.55623	-1.2	0.43439	Oedema
63	M	IDA-001	1507	5.2627	0.54636	5.6593	87.5	0.61203	5.6465	84.6	0.065674	-0.012783	-2.9	0.46335	Oedema
63	M	IDA-001	1508	5.0295	0.5728	5.9952	87.4	0.62212	5.7013	83.5	0.049319	-0.29395	-3.9	0.49231	Oedema
63	M	IDA-001	1509	4.8234	0.60013	5.9809	85.3	0.64251	5.8309	82.1	0.042376	-0.14996	-3.2	0.51645	Oedema
63	M	IDA-001	1510	4.6479	0.61188	5.9524	83.4	0.66322	6.0864	81.4	0.051335	0.13405	-2	0.54058	Oedema
63	M	IDA-001	1511	3.0687	0.70363	7.5131	83.8	0.72833	6.8306	77.8	0.024701	-0.68255	-6	0.64676	Oedema
63	M	IDA-001	1512	3.0384	0.69435	7.391	84.7	0.74444	6.9541	78	0.050087	-0.43688	-6.7	0.70951	Oedema
63	M	IDA-001	1513	3.0384	0.67774	7.0028	83.9	0.73567	7.0323	79.4	0.057936	0.029548	-4.5	0.81087	Oedema
63	M	IDA-001	1514	2.9144	0.6652	6.4851	82.5	0.71286	6.8681	80.6	0.047657	0.38305	-1.9	0.94601	Oedema
63	M	IDA-001	1515	2.5421	0.66353	6.1538	82	0.70736	6.68	79.9	0.043838	0.52618	-2.1	1.0812	Oedema
63	M	IDA-001	1516	2.191	0.6776	6.1728	82.2	0.72717	6.7114	78.9	0.049568	0.53857	-3.3	1.2163	Oedema
63	M	IDA-001	1517	1.7717	0.70862	6.3613	81.7	0.75092	6.8681	78.5	0.042303	0.50681	-3.2	1.2404	Oedema
63	M	IDA-001	1518	1.3588	0.72945	6.5488	81.2	0.75574	6.8729	78.2	0.026296	0.32406	-3	1.1053	Oedema
63	M	IDA-001	1519	0.96084	0.72743	6.734	81.8	0.75273	6.8306	77.7	0.025297	0.096594	-4.1	0.97015	Oedema
63	M	IDA-001	1520	0.60769	0.72527	6.8306	82.4	0.75901	7.0522	77.9	0.033745	0.22158	-4.5	0.83018	Oedema
63	M	IDA-001	1521	0.4297	0.7187	6.7431	82.4	0.78076	7.4516	78.7	0.062061	0.70848	-3.7	0.77226	Oedema
63	M	IDA-001	1522	0.4297	0.72817	6.7114	81.8	0.78833	7.6453	79.3	0.06016	0.93385	-2.5	0.87361	Oedema
63	M	IDA-001	1523	0.4297	0.72664	7.0077	82.8	0.79777	7.5758	79.1	0.071128	0.56805	-3.7	0.9798	Oedema
63	M	IDA-001	1524	0.4297	0.7149	7.3801	84.1	0.84076	7.5988	77.9	0.12586	0.21871	-6.2	1.0812	Oedema
63	M	IDA-001	1525	0.4297	0.7249	7.5188	82.7	0.92782	7.9177	76.3	0.20292	0.39886	-6.4	1.2742	Oedema
63	M	IDA-001	1526	0.4297	0.65694	6.192	79.1	0.82597	6.3776	81.2	0.16902	0.1856	2.1	2.5388	Oedema
63	M	IDA-001	1527	0.60769	0.66181	6.2228	79.2	0.74256	6.006	77.4	0.080743	-0.21677	-1.8	2.2009	Oedema
63	M	IDA-001	1528	0.74426	0.64205	6.5574	81.2	0.68729	5.8893	76.4	0.045231	-0.6681	-4.8	1.8679	Oedema
63	M	IDA-001	1529	0.96084	0.61278	6.689	83.5	0.65125	5.9207	77.8	0.038471	-0.7683	-5.7	1.5445	Oedema
63	M	IDA-001	1530	1.0525	0.60665	6.4683	83.9	0.62676	6.035	80.4	0.020114	-0.4333	-3.5	1.226	Oedema
63	M	IDA-001	1531	1.2891	0.60194	6.1162	83.6	0.61095	5.9988	81.9	0.0090099	-0.11741	-1.7	1.1777	Oedema
63	M	IDA-001	1532	1.3588	0.57035	5.8651	84.9	0.59467	5.7438	82.2	0.024319	-0.12128	-2.7	1.1343	Oedema
63	M	IDA-001	1533	1.3588	0.53937	5.7737	87.3	0.5882	5.5127	82.2	0.048826	-0.26099	-5.1	1.086	Oedema
63	M	IDA-001	1534	1.3588	0.52946	5.6721	89	0.58562	5.4113	82.6	0.056153	-0.26089	-6.4	1.0377	Oedema
63	M	IDA-001	1535	1.3588	0.53405	5.3591	88.9	0.57773	5.1894	82.8	0.043689	-0.16964	-6.1	1.0184	Oedema
63	M	IDA-001	1536	1.3588	0.52765	5.0201	88.7	0.55695	4.8614	83.4	0.029299	-0.15863	-5.3	1.0039	Oedema
63	M	IDA-001	1537	1.3588	0.51287	4.9677	89.4	0.54212	4.8193	84.5	0.02925	-0.14843	-4.9	0.98945	Oedema
63	M	IDA-001	1538	1.3588	0.50958	5.1626	89.8	0.53585	5.1256	85.5	0.026268	-0.037046	-4.3	0.97015	Oedema
63	M	IDA-001	1539	1.2891	0.5204	5.2882	88.6	0.54374	5.3447	85.5	0.023345	0.056528	-3.1	0.92188	Oedema
63	M	IDA-001	1540	1.0525	0.53402	5.144	86.3	0.54696	5.1975	84.9	0.012939	0.053473	-1.4	0.84948	Oedema
63	M	IDA-001	1541	0.96084	0.54168	4.9652	85.1	0.55935	4.9702	84.2	0.017664	0.0049357	-0.9	0.78191	Oedema
63	M	IDA-001	1542	0.74426	0.54089	5.0176	86	0.5652	4.9628	83.7	0.024304	-0.054782	-2.3	0.71916	Oedema
63	M	IDA-001	1543	0.60769	0.55148	5.2002	86.4	0.56673	5.0327	83.5	0.015252	-0.16749	-2.9	0.71434	Oedema
63	M	IDA-001	1544	0.4297	0.56278	5.2301	85.3	0.55863	4.9727	83.9	-0.0041499	-0.25748	-1.4	0.7433	Oedema
63	M	IDA-001	1545	0.4297	0.56026	5.0994	84.2	0.55087	4.8591	84.2	-0.0093824	-0.24035	0	0.77708	Oedema
63	M	IDA-001	1546	0.4297	0.55087	5.0531	84.3	0.54597	4.9044	84.3	-0.0049024	-0.14869	0	0.80604	Oedema
63	M	IDA-001	1547	0.4297	0.5535	5.0994	84.6	0.54183	5.0994	84.3	-0.011666	0	-0.3	0.90257	Oedema
63	M	IDA-001	1548	0.4297	0.56076	5.0942	84.4	0.55322	5.2632	83.8	-0.0075384	0.16891	-0.6	1.0619	Oedema
63	M	IDA-001	1549	0.4297	0.56783	5.0659	83.5	0.58617	5.2854	82.4	0.01834	0.21956	-1.1	1.2115	Oedema
63	M	IDA-001	1550	0.4297	0.56088	5.0607	83.3	0.61527	5.2438	81.2	0.054387	0.18311	-2.1	1.3708	Oedema
63	M	IDA-001	1551	0.4297	0.55748	5.048	83.2	0.62637	5.3163	80.6	0.068894	0.26837	-2.6	1.5059	Oedema
63	M	IDA-001	1552	0.4297	0.56411	5.168	83	0.62731	5.5556	80.7	0.063202	0.3876	-2.3	1.5976	Oedema
63	M	IDA-001	1553	0.4297	0.57326	5.6085	83.5	0.63743	5.8343	81	0.064167	0.22578	-2.5	1.6893	Oedema
63	M	IDA-001	1554	0.4297	0.58099	6.1614	84	0.65432	6.0716	81.5	0.073332	-0.089784	-2.5	1.781	Oedema
63	M	IDA-001	1555	0.4297	0.58486	6.3492	83.7	0.67742	6.3171	81.7	0.092551	-0.032087	-2	1.8582	Oedema
63	M	IDA-001	1556	0.4297	0.59404	6.2657	82.9	0.70087	6.5359	81.3	0.10683	0.27028	-1.6	1.9017	Oedema
63	M	IDA-001	1557	0.4297	0.60056	6.1881	82.7	0.73067	6.5574	80.3	0.13011	0.36926	-2.4	1.9451	Oedema
63	M	IDA-001	1558	7.1645	0.49322	4.9801	94.1	0.5034	5.3191	94.3	0.01018	0.33907	0.2	0.19789	Oedema
63	M	IDA-001	1559	6.942	0.47154	4.8996	95.3	0.50718	5.168	93.6	0.035634	0.2684	-1.7	0.22685	Oedema
63	M	IDA-001	1560	6.7396	0.45351	4.8286	95.5	0.51078	5.2329	93.6	0.057263	0.40428	-1.9	0.25581	Oedema
63	M	IDA-001	1561	6.5591	0.43497	5.0277	95.6	0.51509	5.3792	93.9	0.08012	0.35158	-1.7	0.27994	Oedema
63	M	IDA-001	1562	6.359	0.44346	5.2854	94.1	0.52018	5.3163	93.3	0.076724	0.030909	-0.8	0.31856	Oedema
63	M	IDA-001	1563	6.092	0.46253	5.1335	91.8	0.51517	5.1046	91.8	0.052637	-0.028825	0	0.35234	Oedema
63	M	IDA-001	1564	5.797	0.48669	4.6041	89.5	0.51374	5.0075	90.1	0.027054	0.40346	0.6	0.38613	Oedema
63	M	IDA-001	1565	5.486	0.5009	4.3365	87.7	0.5316	5.1493	88.8	0.030702	0.81282	1.1	0.42474	Oedema
63	M	IDA-001	1566	5.1921	0.51227	4.6253	87.2	0.56256	5.3648	87.9	0.050287	0.73946	0.7	0.46818	Oedema
63	M	IDA-001	1567	4.9181	0.51274	5.1493	88.6	0.59144	5.4083	86.5	0.078694	0.259	-2.1	0.51645	Oedema
63	M	IDA-001	1568	4.6677	0.52801	5.3821	89.2	0.6047	5.339	84.8	0.076694	-0.043103	-4.4	0.57437	Oedema
63	M	IDA-001	1569	4.4449	0.55313	5.4407	87.8	0.61954	5.4054	83.1	0.066412	-0.035291	-4.7	0.62263	Oedema
63	M	IDA-001	1570	4.2538	0.58065	5.6022	85.9	0.63617	5.6721	82.1	0.05552	0.069909	-3.8	0.65159	Oedema
63	M	IDA-001	1571	4.0765	0.58713	5.7971	85.4	0.65841	5.9137	81.6	0.071284	0.11656	-3.8	0.63228	Oedema
63	M	IDA-001	1572	2.7514	0.71597	6.8446	80	0.68083	6.8353	80.1	-0.035146	-0.009357	0.099998	0.63711	Oedema
63	M	IDA-001	1573	2.6488	0.702	7.1276	83.2	0.72569	6.9784	78.8	0.023689	-0.14922	-4.4	0.68055	Oedema
63	M	IDA-001	1574	2.6138	0.68875	7.278	85.2	0.76888	7.1225	77.6	0.080123	-0.15551	-7.6	0.71916	Oedema
63	M	IDA-001	1575	2.6138	0.68083	7.0621	84.5	0.78425	7.1994	77.5	0.10342	0.13728	-7	0.8157	Oedema
63	M	IDA-001	1576	2.6138	0.68564	6.5963	82.1	0.77316	7.1073	78	0.08752	0.51101	-4.1	0.95567	Oedema
63	M	IDA-001	1577	2.3536	0.69488	6.2933	80.9	0.75936	6.9541	77.9	0.06448	0.66084	-3	1.0956	Oedema
63	M	IDA-001	1578	1.9691	0.7123	6.4144	81.3	0.75855	6.9013	77.6	0.046251	0.48694	-3.7	1.2356	Oedema
63	M	IDA-001	1579	1.6078	0.73508	6.689	81.6	0.7654	6.9348	77.6	0.030326	0.24585	-4	1.2597	Oedema
63	M	IDA-001	1580	1.2891	0.75637	6.7797	80.7	0.77006	6.93	77.5	0.013688	0.15035	-3.2	1.1439	Oedema
63	M	IDA-001	1581	0.96084	0.75924	6.812	80.3	0.78076	6.993	77.4	0.021518	0.18102	-2.9	1.0281	Oedema
63	M	IDA-001	1582	0.60769	0.75041	6.9444	81.2	0.7939	7.2411	77.8	0.04349	0.29668	-3.4	0.9074	Oedema
63	M	IDA-001	1583	0.4297	0.7436	7.0274	81.9	0.81057	7.485	78	0.066965	0.45762	-3.9	0.87844	Oedema
63	M	IDA-001	1584	0.4297	0.74228	7.0721	81.8	0.8086	7.4239	78	0.066323	0.35177	-3.8	1.0088	Oedema
63	M	IDA-001	1585	0.4297	0.73806	7.2411	82	0.80483	7.1942	77.8	0.066767	-0.046885	-4.2	1.1391	Oedema
63	M	IDA-001	1586	0.4297	0.66814	6.3371	79.3	0.81867	6.0241	79.2	0.15053	-0.31304	-0.10001	2.3747	Oedema
63	M	IDA-001	1587	0.60769	0.65206	6.6269	80.4	0.75222	5.8824	75.9	0.10016	-0.74455	-4.5	2.1092	Oedema
63	M	IDA-001	1588	0.60769	0.63468	6.7568	81.7	0.70572	5.9737	76.4	0.071037	-0.78304	-5.3	1.8341	Oedema
63	M	IDA-001	1589	0.74426	0.63408	6.5574	81.5	0.66845	6.1087	78.5	0.034374	-0.44864	-3	1.5638	Oedema
63	M	IDA-001	1590	0.96084	0.63319	6.2696	80.9	0.63845	6.0386	79.8	0.0052554	-0.23095	-1.1	1.4818	Oedema
63	M	IDA-001	1591	0.96084	0.60046	6.0168	82.1	0.60927	5.7143	80.1	0.0088168	-0.30256	-2	1.3997	Oedema
63	M	IDA-001	1592	0.96084	0.56465	5.8005	84.7	0.59305	5.423	80.3	0.028397	-0.37747	-4.4	1.3128	Oedema
63	M	IDA-001	1593	0.96084	0.55081	5.571	86.6	0.585	5.322	81.2	0.034188	-0.24905	-5.4	1.2356	Oedema
63	M	IDA-001	1594	0.96084	0.55574	5.3022	86.8	0.57274	5.1361	82	0.016997	-0.16612	-4.8	1.197	Oedema
63	M	IDA-001	1595	0.96084	0.53882	5.0684	87.5	0.55537	4.8591	82.6	0.016548	-0.20934	-4.9	1.1632	Oedema
63	M	IDA-001	1596	0.96084	0.5197	4.995	88.5	0.5436	4.8473	83.8	0.0239	-0.1477	-4.7	1.1294	Oedema
63	M	IDA-001	1597	0.96084	0.50769	5.071	89.3	0.5418	5.1203	85.1	0.034108	0.049334	-4.2	1.0956	Oedema
63	M	IDA-001	1598	0.96084	0.51875	5.1099	88.1	0.54259	5.2329	85.3	0.023841	0.123	-2.8	1.0232	Oedema
63	M	IDA-001	1599	0.74426	0.53231	4.9776	86	0.54203	5.0454	84.7	0.0097235	0.067808	-1.3	0.94601	Oedema
63	M	IDA-001	1600	0.60769	0.53787	4.7939	84.9	0.546	4.9188	84.6	0.0081348	0.12498	-0.3	0.86396	Oedema
63	M	IDA-001	1601	0.60769	0.53853	4.81	85.5	0.55405	5.0505	84.8	0.015515	0.2405	-0.7	0.78674	Oedema
63	M	IDA-001	1602	0.4297	0.54966	5.0125	85.7	0.55885	5.2083	84.9	0.0091846	0.1958	-0.8	0.78674	Oedema
63	M	IDA-001	1603	0.4297	0.5617	5.1573	84.8	0.55018	5.168	85.2	-0.011527	0.010661	0.39999	0.82535	Oedema
63	M	IDA-001	1604	0.4297	0.55343	5.1335	84.2	0.54089	5.0201	85.3	-0.012543	-0.11339	1.1	0.86879	Oedema
63	M	IDA-001	1605	0.4297	0.5293	5.1046	85.2	0.53064	4.9875	85.4	0.0013481	-0.11711	0.2	0.9074	Oedema
63	M	IDA-001	1606	0.4297	0.52938	5.1203	85.9	0.52857	5.144	85.4	-0.00081146	0.023705	-0.5	1.0136	Oedema
63	M	IDA-001	1607	0.4297	0.54342	5.1546	85.6	0.54019	5.3937	85.3	-0.003229	0.2391	-0.3	1.168	Oedema
63	M	IDA-001	1608	0.4297	0.56073	5.2604	84.9	0.57172	5.5096	84.4	0.010996	0.24925	-0.5	1.3225	Oedema
63	M	IDA-001	1609	0.4297	0.56107	5.3879	84.8	0.60306	5.4526	83.1	0.041991	0.064632	-1.7	1.4769	Oedema
63	M	IDA-001	1610	0.4297	0.55386	5.385	84.8	0.62395	5.4377	81.6	0.070084	0.052708	-3.2	1.6169	Oedema
63	M	IDA-001	1611	0.4297	0.56057	5.339	83.9	0.63211	5.6148	81	0.071542	0.27579	-2.9	1.7279	Oedema
63	M	IDA-001	1612	0.4297	0.56889	5.4945	83.1	0.64425	5.848	80.9	0.075354	0.35345	-2.2	1.8389	Oedema
63	M	IDA-001	1613	0.4297	0.58028	5.8514	82.7	0.65789	6.0168	81.5	0.077613	0.16547	-1.2	1.9451	Oedema
63	M	IDA-001	1614	0.4297	0.59014	6.1275	82.4	0.67604	6.1805	81.6	0.085897	0.053019	-0.8	2.032	Oedema
63	M	IDA-001	1615	0.4297	0.605	6.25	82.1	0.6907	6.3898	81.4	0.085706	0.13978	-0.7	2.0706	Oedema
63	M	IDA-001	1616	0.4297	0.60705	6.2657	82.5	0.70597	6.5189	81.2	0.098911	0.25324	-1.3	2.1044	Oedema
63	M	IDA-001	1617	6.5731	0.45737	5.1203	98.1	0.49833	4.9702	94.2	0.040958	-0.15015	-3.9	0.23168	Oedema
63	M	IDA-001	1618	6.359	0.43329	4.8263	97.9	0.48389	5.0125	95.5	0.050592	0.18628	-2.4	0.23168	Oedema
63	M	IDA-001	1619	6.1674	0.40938	4.8804	97.6	0.47755	5.1894	96.7	0.068172	0.30898	-0.9	0.23168	Oedema
63	M	IDA-001	1620	5.985	0.40853	5.1948	96.5	0.48105	5.1894	96.1	0.072517	-0.0053916	-0.4	0.26064	Oedema
63	M	IDA-001	1621	5.781	0.429	5.2002	94.4	0.46707	5	94.9	0.038071	-0.20021	0.5	0.31856	Oedema
63	M	IDA-001	1622	5.486	0.46283	4.8497	92	0.4538	4.8828	93.7	-0.0090315	0.033152	1.7	0.37647	Oedema
63	M	IDA-001	1623	5.1921	0.48876	4.6211	90.1	0.46466	4.9826	92.5	-0.024096	0.36149	2.4	0.42957	Oedema
63	M	IDA-001	1624	4.8805	0.50249	4.7081	88.9	0.51214	5.184	90.8	0.0096503	0.47594	1.9	0.49714	Oedema
63	M	IDA-001	1625	4.5879	0.4995	4.81	89	0.5612	5.2438	88.6	0.061698	0.43383	-0.4	0.57437	Oedema
63	M	IDA-001	1626	4.3184	0.49293	4.771	90.3	0.589	5.1813	86.6	0.096071	0.41036	-3.7	0.65159	Oedema
63	M	IDA-001	1627	4.0765	0.5102	4.8567	89.8	0.60639	5.2274	84.8	0.096187	0.37066	-5	0.72882	Oedema
63	M	IDA-001	1628	3.8673	0.55172	5.2002	87.8	0.6234	5.4945	83.8	0.071678	0.2943	-4	0.76743	Oedema
63	M	IDA-001	1629	3.6964	0.5818	5.5402	86.2	0.63849	5.7241	83.5	0.056687	0.18393	-2.7	0.70468	Oedema
63	M	IDA-001	1630	3.4909	0.5872	5.6721	85.8	0.64222	5.7637	83.5	0.055021	0.091539	-2.3	0.64676	Oedema
63	M	IDA-001	1631	2.3536	0.73529	6.5232	79.4	0.68208	6.6313	80.1	-0.053212	0.10814	0.7	0.6902	Oedema
63	M	IDA-001	1632	2.2328	0.72181	6.8306	82	0.73389	6.7797	78.5	0.012078	-0.05094	-3.5	0.70951	Oedema
63	M	IDA-001	1633	2.191	0.70602	7.1174	84	0.7917	6.9204	76.4	0.085688	-0.19702	-7.6	0.72399	Oedema
63	M	IDA-001	1634	2.191	0.70299	7.1124	83.5	0.8188	7.0621	75.6	0.11581	-0.050229	-7.9	0.8157	Oedema
63	M	IDA-001	1635	2.191	0.71454	6.7889	81.2	0.81673	7.1633	76	0.10219	0.37446	-5.2	0.96049	Oedema
63	M	IDA-001	1636	2.191	0.72527	6.5317	79.9	0.80167	7.1685	76.7	0.076399	0.63678	-3.2	1.1005	Oedema
63	M	IDA-001	1637	1.8231	0.72291	6.6979	81.2	0.78401	7.0922	77.2	0.061097	0.39427	-4	1.2501	Oedema
63	M	IDA-001	1638	1.4252	0.73605	7.0126	82.1	0.7758	7.0225	77.4	0.039743	0.00985	-4.7	1.279	Oedema
63	M	IDA-001	1639	1.0525	0.75466	7.0423	81.1	0.78592	7.0323	77.2	0.031256	-0.0099044	-3.9	1.1873	Oedema
63	M	IDA-001	1640	0.74426	0.76529	6.9686	79.9	0.80671	7.1994	77.4	0.041425	0.23078	-2.5	1.086	Oedema
63	M	IDA-001	1641	0.60769	0.75432	7.0822	80.6	0.82604	7.4294	77.8	0.071718	0.34727	-2.8	0.98945	Oedema
63	M	IDA-001	1642	0.4297	0.75131	7.2202	81.4	0.83605	7.4516	77.4	0.084736	0.23135	-4	0.98463	Oedema
63	M	IDA-001	1643	0.4297	0.6423	6.5531	82.3	0.88897	6.4144	84.6	0.24667	-0.13871	2.3	2.5533	Oedema
63	M	IDA-001	1644	0.4297	0.63963	6.592	81.9	0.81393	6.0024	79.1	0.1743	-0.58956	-2.8	2.3506	Oedema
63	M	IDA-001	1645	0.4297	0.63804	6.5703	81.7	0.75432	5.9453	77.2	0.11628	-0.625	-4.5	2.1478	Oedema
63	M	IDA-001	1646	0.60769	0.64666	6.3694	80.5	0.71521	6.0241	77.2	0.068542	-0.34533	-3.3	1.9451	Oedema
63	M	IDA-001	1647	0.60769	0.66361	6.2383	79	0.68273	5.9666	77.4	0.01912	-0.27172	-1.6	1.8148	Oedema
63	M	IDA-001	1648	0.60769	0.64876	6.1501	79.3	0.65223	5.6593	77.1	0.0034698	-0.49075	-2.2	1.6941	Oedema
63	M	IDA-001	1649	0.60769	0.60577	5.9032	81.5	0.6248	5.3591	77.4	0.019038	-0.54413	-4.1	1.5686	Oedema
63	M	IDA-001	1650	0.60769	0.5788	5.5525	83.3	0.6068	5.2549	78.7	0.027992	-0.29761	-4.6	1.448	Oedema
63	M	IDA-001	1651	0.60769	0.57293	5.3333	83.8	0.59379	5.1414	79.7	0.020854	-0.19195	-4.1	1.3852	Oedema
63	M	IDA-001	1652	0.60769	0.55723	5.2632	84.7	0.57356	4.9603	80.8	0.016332	-0.30284	-3.9	1.337	Oedema
63	M	IDA-001	1653	0.60769	0.53251	5.2247	86.4	0.56309	4.9603	82.1	0.030585	-0.26434	-4.3	1.2839	Oedema
63	M	IDA-001	1654	0.60769	0.52173	5.1308	87.2	0.56475	5.1151	83.3	0.043018	-0.015747	-3.9	1.2308	Oedema
63	M	IDA-001	1655	0.60769	0.53433	5.005	86	0.55685	5.0968	84	0.022524	0.091835	-2	1.1439	Oedema
63	M	IDA-001	1656	0.60769	0.54404	4.8638	84.8	0.54404	4.8924	84.3	0	0.028555	-0.5	1.0377	Oedema
63	M	IDA-001	1657	0.4297	0.53926	4.7461	85.1	0.53602	4.852	85.2	-0.0032374	0.10593	0.099998	0.94119	Oedema
63	M	IDA-001	1658	0.4297	0.52754	4.771	86.5	0.54268	5.0684	85.8	0.015144	0.29743	-0.7	0.84465	Oedema
63	M	IDA-001	1659	0.4297	0.53259	4.9407	86.7	0.55087	5.2994	85.9	0.018278	0.35871	-0.8	0.83983	Oedema
63	M	IDA-001	1660	0.4297	0.5428	5.1282	85.9	0.54735	5.3562	85.9	0.0045456	0.22798	0	0.87844	Oedema
63	M	IDA-001	1661	0.4297	0.53645	5.184	85.7	0.53735	5.2938	86.3	0.00089359	0.10977	0.60001	0.92188	Oedema
63	M	IDA-001	1662	0.4297	0.51824	5.16	86.5	0.52668	5.2301	86.7	0.0084341	0.070167	0.2	0.96049	Oedema
63	M	IDA-001	1663	0.4297	0.51557	5.1493	87.2	0.52801	5.2854	86.7	0.012441	0.13608	-0.5	1.0619	Oedema
63	M	IDA-001	1664	0.4297	0.53407	5.2274	86.7	0.53935	5.4795	86.3	0.0052714	0.25206	-0.39999	1.2115	Oedema
63	M	IDA-001	1665	0.4297	0.56123	5.4555	86.1	0.56221	5.6306	85.9	0.00097817	0.17509	-0.2	1.3611	Oedema
63	M	IDA-001	1666	0.4297	0.56577	5.7045	86.5	0.58789	5.6117	84.8	0.022119	-0.092834	-1.7	1.5059	Oedema
63	M	IDA-001	1667	0.4297	0.55571	5.7571	87	0.61384	5.5772	83.2	0.058126	-0.17981	-3.8	1.6507	Oedema
63	M	IDA-001	1668	0.4297	0.55819	5.6561	85.9	0.6352	5.7045	82	0.077011	0.048398	-3.9	1.7858	Oedema
63	M	IDA-001	1669	0.4297	0.56189	5.5928	84.5	0.65291	5.8962	81.6	0.09102	0.30339	-2.9	1.921	Oedema
63	M	IDA-001	1670	0.4297	0.56954	5.6689	83.2	0.66631	6.0386	82.2	0.09677	0.36971	-1	2.0561	Oedema
63	M	IDA-001	1671	0.4297	0.5882	5.8651	82.2	0.67824	6.169	82.3	0.090041	0.30393	0.10001	2.1527	Oedema
63	M	IDA-001	1672	0.4297	0.60875	6.1652	82	0.68658	6.3532	81.9	0.077824	0.18801	-0.099998	2.1864	Oedema
63	M	IDA-001	1673	0.4297	0.60639	6.398	83.2	0.69464	6.4977	82.1	0.088246	0.099773	-1.1	2.2202	Oedema
63	M	IDA-001	1674	6.2121	0.45792	5.277	98.5	0.51353	4.8216	92.1	0.055614	-0.45544	-6.4	0.29442	Oedema
63	M	IDA-001	1675	5.985	0.43333	4.8757	98.2	0.48386	4.817	94.5	0.050531	-0.058715	-3.7	0.3089	Oedema
63	M	IDA-001	1676	5.781	0.40277	4.7214	98.2	0.47088	4.9776	96.7	0.068105	0.25617	-1.5	0.32338	Oedema
63	M	IDA-001	1677	5.6026	0.39144	4.9164	97.8	0.47301	5.0075	96.6	0.081579	0.09109	-1.2	0.35234	Oedema
63	M	IDA-001	1678	5.4012	0.40876	5.0917	96.4	0.45587	4.8591	95.7	0.047108	-0.23256	-0.7	0.39578	Oedema
63	M	IDA-001	1679	5.1921	0.44385	5.0684	95	0.43356	4.7483	95.2	-0.010295	-0.32009	0.2	0.44405	Oedema
63	M	IDA-001	1680	4.8805	0.47605	5.01	93.4	0.43298	4.8403	94.5	-0.043079	-0.16975	1.1	0.49231	Oedema
63	M	IDA-001	1681	4.5879	0.4999	4.9092	90.7	0.47608	5.0659	92.7	-0.023823	0.15668	2	0.55023	Oedema
63	M	IDA-001	1682	4.2755	0.49845	4.649	89.1	0.52709	5.1867	90.4	0.028638	0.53772	1.3	0.63711	Oedema
63	M	IDA-001	1683	3.9849	0.487	4.4131	89.7	0.56628	5.1573	88	0.079286	0.74424	-1.7	0.72399	Oedema
63	M	IDA-001	1684	3.7213	0.48819	4.5126	90.8	0.59435	5.1948	86.1	0.10617	0.68217	-4.7	0.81087	Oedema
63	M	IDA-001	1685	3.4909	0.52383	4.8924	89.3	0.61977	5.4318	84.9	0.095936	0.53946	-4.4	0.83983	Oedema
63	M	IDA-001	1686	3.3006	0.56825	5.2056	86.4	0.62664	5.6529	85.2	0.058399	0.44729	-1.2	0.7626	Oedema
63	M	IDA-001	1687	3.1283	0.58207	5.3163	85.2	0.61599	5.6786	86.1	0.033919	0.36227	0.9	0.68538	Oedema
63	M	IDA-001	1688	2.9144	0.57544	5.534	86.3	0.61565	5.6689	85.4	0.04021	0.1349	-0.9	0.60815	Oedema
63	M	IDA-001	1689	2.191	0.71179	6.5317	81	0.68842	6.398	78.9	-0.023374	-0.13373	-2.1	0.75295	Oedema
63	M	IDA-001	1690	1.9691	0.7466	6.3857	78.9	0.71459	6.3857	78.2	-0.032011	0	-0.7	0.74812	Oedema
63	M	IDA-001	1691	1.8231	0.74878	6.4767	79.3	0.76365	6.4683	76.9	0.014867	-0.008379	-2.4	0.73847	Oedema
63	M	IDA-001	1692	1.7717	0.74112	6.7568	80.6	0.81136	6.6445	75.2	0.070234	-0.11224	-5.4	0.73364	Oedema
63	M	IDA-001	1693	1.7717	0.74372	6.9784	80.8	0.82672	6.9061	74.8	0.083004	-0.072289	-6	0.8157	Oedema
63	M	IDA-001	1694	1.7717	0.7489	6.8966	79.7	0.82149	7.1891	75.9	0.072595	0.29252	-3.8	0.96532	Oedema
63	M	IDA-001	1695	1.7717	0.73948	6.7613	79.6	0.81169	7.3099	77.1	0.072207	0.54862	-2.5	1.1149	Oedema
63	M	IDA-001	1696	1.7717	0.72585	6.9541	81.6	0.79114	7.1942	77.7	0.065292	0.24014	-3.9	1.2646	Oedema
63	M	IDA-001	1697	1.3588	0.72501	7.2359	83.1	0.7758	6.993	77.5	0.05079	-0.24288	-5.6	1.2984	Oedema
63	M	IDA-001	1698	0.96084	0.74289	7.2098	81.9	0.78815	6.9252	76.9	0.045259	-0.2846	-5	1.226	Oedema
63	M	IDA-001	1699	0.60769	0.75586	7.0771	80.2	0.81686	7.0872	76.9	0.061002	0.010031	-3.3	1.1439	Oedema
63	M	IDA-001	1700	0.4297	0.74151	7.1378	80.8	0.83942	7.2516	77.3	0.097909	0.11387	-3.5	1.0667	Oedema
63	M	IDA-001	1701	0.4297	0.57508	6.7114	86.3	0.88363	6.4851	84.7	0.30855	-0.22633	-1.6	2.5919	Oedema
63	M	IDA-001	1702	0.4297	0.58391	6.4144	85.1	0.80743	6.0827	80.5	0.22352	-0.33164	-4.6	2.4567	Oedema
63	M	IDA-001	1703	0.4297	0.61782	6.1425	82.4	0.76435	6.0423	78.5	0.14653	-0.10021	-3.9	2.3168	Oedema
63	M	IDA-001	1704	0.4297	0.65108	6.1614	80	0.73357	6.006	77.4	0.082484	-0.15542	-2.6	2.1478	Oedema
63	M	IDA-001	1705	0.4297	0.65552	6.3211	79.6	0.70497	5.7571	76	0.049447	-0.56406	-3.6	1.9837	Oedema
63	M	IDA-001	1706	0.4297	0.61736	6.2035	81.1	0.67195	5.4885	75.7	0.054593	-0.715	-5.4	1.8148	Oedema
63	M	IDA-001	1707	0.4297	0.59238	5.8038	81.7	0.65202	5.3735	76.6	0.059636	-0.43038	-5.1	1.6507	Oedema
63	M	IDA-001	1708	0.4297	0.5769	5.5525	81.9	0.63231	5.3079	77.7	0.05541	-0.24462	-4.2	1.5783	Oedema
63	M	IDA-001	1709	0.4297	0.56208	5.5432	82.7	0.60883	5.211	79	0.046746	-0.33219	-3.7	1.5059	Oedema
63	M	IDA-001	1710	0.4297	0.53844	5.5157	84.5	0.59354	5.184	80.3	0.055097	-0.33169	-4.2	1.4383	Oedema
63	M	IDA-001	1711	0.4297	0.53053	5.277	85.1	0.58258	5.2002	81.8	0.052049	-0.076837	-3.3	1.3708	Oedema
63	M	IDA-001	1712	0.4297	0.53859	4.9925	84.3	0.5677	5.0865	82.9	0.029108	0.093958	-1.4	1.2549	Oedema
63	M	IDA-001	1713	0.4297	0.55015	4.8497	83.7	0.54771	4.8852	84.1	-0.0024407	0.035538	0.4	1.1343	Oedema
63	M	IDA-001	1714	0.4297	0.53781	4.8379	85.4	0.52983	4.845	85.6	-0.0079785	0.0070319	0.2	1.0184	Oedema
63	M	IDA-001	1715	0.4297	0.52189	4.902	87.6	0.52991	4.99	86.4	0.0080202	0.088059	-1.2	0.89775	Oedema
63	M	IDA-001	1716	0.4297	0.51456	5.0251	88.6	0.54354	5.1894	86	0.028975	0.16429	-2.6	0.89292	Oedema
63	M	IDA-001	1717	0.4297	0.51832	5.1975	88.5	0.546	5.3562	86.2	0.027678	0.15868	-2.3	0.93153	Oedema
63	M	IDA-001	1718	0.4297	0.51926	5.2826	88.5	0.53568	5.4496	87.3	0.016411	0.16697	-1.2	0.97015	Oedema
63	M	IDA-001	1719	0.4297	0.5108	5.2383	88.7	0.53143	5.4348	87.8	0.020631	0.19644	-0.89999	1.0136	Oedema
63	M	IDA-001	1720	0.4297	0.51343	5.1626	88.2	0.54107	5.4113	87.3	0.027641	0.24863	-0.89999	1.1101	Oedema
63	M	IDA-001	1721	0.4297	0.53502	5.2301	87	0.55423	5.4945	86.4	0.019215	0.26438	-0.6	1.2501	Oedema
63	M	IDA-001	1722	0.4297	0.56313	5.5096	86.7	0.56539	5.6085	86	0.0022606	0.098883	-0.7	1.3949	Oedema
63	M	IDA-001	1723	0.4297	0.56532	5.8173	87.9	0.58136	5.6338	85.6	0.016038	-0.18353	-2.3	1.5349	Oedema
63	M	IDA-001	1724	0.4297	0.55206	5.9347	89	0.60478	5.6338	84.8	0.052719	-0.30092	-4.2	1.6893	Oedema
63	M	IDA-001	1725	0.4297	0.54654	5.8858	88.4	0.63032	5.7637	83.8	0.083781	-0.12213	-4.6	1.8486	Oedema
63	M	IDA-001	1726	0.4297	0.54045	5.7937	87.5	0.64817	5.9595	83.6	0.10772	0.16573	-3.9	2.0079	Oedema
63	M	IDA-001	1727	0.4297	0.55072	5.7307	85.6	0.66551	6.1237	83.9	0.11479	0.39304	-1.7	2.1623	Oedema
63	M	IDA-001	1728	0.4297	0.57494	5.7971	83.7	0.68264	6.2578	83.5	0.1077	0.46072	-0.2	2.2782	Oedema
63	M	IDA-001	1729	0.4297	0.59379	6.0976	83.4	0.69449	6.3735	82.7	0.1007	0.27593	-0.7	2.3071	Oedema
63	M	IDA-001	1730	0.4297	0.58782	6.4309	85.1	0.69896	6.402	82.6	0.11114	-0.02882	-2.5	2.3361	Oedema
63	M	IDA-001	1731	0.4297	0.57198	6.4893	86.6	0.71556	6.4144	83	0.14358	-0.074924	-3.6	2.3699	Oedema
63	M	IDA-001	1732	5.6191	0.44535	4.8614	97	0.50646	4.7574	91.8	0.061102	-0.10407	-5.2	0.42474	Oedema
63	M	IDA-001	1733	5.4012	0.41622	4.5788	97.2	0.49451	4.8567	94.1	0.078295	0.27797	-3.1	0.46818	Oedema
63	M	IDA-001	1734	5.2098	0.40241	4.5956	97	0.49529	4.8567	94.3	0.09288	0.26114	-2.7	0.49714	Oedema
63	M	IDA-001	1735	5.0295	0.40913	4.8193	97.1	0.4801	4.7125	93.9	0.070968	-0.10674	-3.2	0.52127	Oedema
63	M	IDA-001	1736	4.8234	0.42651	5.0403	98	0.45571	4.6296	94.1	0.029193	-0.41069	-3.9	0.54541	Oedema
63	M	IDA-001	1737	4.5879	0.45134	5.1125	97	0.45132	4.7642	94.1	-2.04E-05	-0.3483	-2.9	0.56954	Oedema
63	M	IDA-001	1738	4.2755	0.47701	4.9285	93.3	0.48058	5.01	92.8	0.0035762	0.081483	-0.5	0.6178	Oedema
63	M	IDA-001	1739	3.9849	0.48931	4.583	90.1	0.5123	5.1256	90.9	0.022986	0.54262	0.8	0.70468	Oedema
63	M	IDA-001	1740	3.6714	0.488	4.3917	89.9	0.54286	5.0736	88.7	0.054863	0.68182	-1.2	0.78674	Oedema
63	M	IDA-001	1741	3.3835	0.48828	4.5351	91.4	0.57432	5.0865	86.6	0.086035	0.55132	-4.8	0.86396	Oedema
63	M	IDA-001	1742	3.1283	0.51332	4.8146	90.3	0.60643	5.3079	85.6	0.093107	0.49322	-4.7	0.89292	Oedema
63	M	IDA-001	1743	2.9144	0.54747	4.9628	87.1	0.61192	5.5249	86.3	0.064455	0.56208	-0.8	0.81087	Oedema
63	M	IDA-001	1744	2.7514	0.56902	4.9826	84.9	0.59495	5.5525	87.3	0.025932	0.56991	2.4	0.72882	Oedema
63	M	IDA-001	1745	2.5421	0.57455	5.1867	85.4	0.59119	5.4945	86.5	0.016644	0.30778	1.1	0.65159	Oedema
63	M	IDA-001	1746	2.3536	0.57039	5.5804	87.7	0.61043	5.6338	84.8	0.04004	0.053446	-2.9	0.57919	Oedema
63	M	IDA-001	1747	1.9691	0.66375	6.7568	84.6	0.68856	6.3898	79.9	0.024817	-0.36698	-4.7	0.79639	Oedema
63	M	IDA-001	1748	1.8231	0.67586	6.8259	84.9	0.69396	6.4599	79.3	0.018104	-0.36599	-5.6	0.81087	Oedema
63	M	IDA-001	1749	1.7717	0.71715	6.6979	81.8	0.71408	6.398	77.7	-0.0030726	-0.29997	-4.1	0.82052	Oedema
63	M	IDA-001	1750	1.6078	0.75603	6.3776	78.1	0.75574	6.3052	76.3	-0.00028569	-0.072381	-1.8	0.82535	Oedema
63	M	IDA-001	1751	1.4252	0.76558	6.1652	76.5	0.80554	6.3532	75.1	0.039963	0.18801	-1.4	0.83018	Oedema
63	M	IDA-001	1752	1.3588	0.76394	6.3492	77.2	0.83312	6.5746	74.3	0.069183	0.22542	-2.9	0.83018	Oedema
63	M	IDA-001	1753	1.3588	0.7674	6.7613	78.4	0.82136	6.93	75	0.053954	0.16868	-3.4	0.91223	Oedema
63	M	IDA-001	1754	1.3588	0.76202	6.9541	79.1	0.80893	7.2674	76.7	0.04691	0.31334	-2.4	1.0329	Oedema
63	M	IDA-001	1755	1.3588	0.74549	7.0126	80.2	0.80847	7.391	77.8	0.062983	0.37836	-2.4	1.1632	Oedema
63	M	IDA-001	1756	1.3588	0.72733	7.2202	82.7	0.79064	7.1994	77.9	0.063313	-0.020792	-4.8	1.2887	Oedema
63	M	IDA-001	1757	1.2891	0.72595	7.3638	83.9	0.76722	6.8634	77.5	0.041271	-0.50035	-6.4	1.3225	Oedema
63	M	IDA-001	1758	0.96084	0.7385	7.215	82.3	0.77202	6.6934	76.9	0.033524	-0.52157	-5.4	1.2694	Oedema
63	M	IDA-001	1759	0.4297	0.52673	6.566	89.8	0.87627	6.6007	85.9	0.34954	0.034672	-3.9	2.7705	Oedema
63	M	IDA-001	1760	0.4297	0.55127	6.1387	87.3	0.81987	6.3613	83.1	0.26861	0.22259	-4.2	2.6884	Oedema
63	M	IDA-001	1761	0.4297	0.59425	6.1387	84.1	0.7874	6.2814	80.9	0.19315	0.14267	-3.2	2.476	Oedema
63	M	IDA-001	1762	0.4297	0.61835	6.4641	82.7	0.75517	6.079	78.4	0.13682	-0.3851	-4.3	2.2685	Oedema
63	M	IDA-001	1763	0.4297	0.60397	6.5488	83	0.72192	5.8685	76.8	0.11794	-0.68024	-6.2	2.061	Oedema
63	M	IDA-001	1764	0.4297	0.58761	6.2617	82.5	0.70467	5.7703	76.2	0.11706	-0.4914	-6.3	1.8582	Oedema
63	M	IDA-001	1765	0.4297	0.58275	5.9207	81.1	0.68662	5.711	76.6	0.10387	-0.20964	-4.5	1.7665	Oedema
63	M	IDA-001	1766	0.4297	0.5687	5.767	81.2	0.65725	5.6561	77.7	0.088547	-0.1109	-3.5	1.6797	Oedema
63	M	IDA-001	1767	0.4297	0.54603	5.6433	82.9	0.62775	5.5991	79.2	0.081716	-0.044237	-3.7	1.588	Oedema
63	M	IDA-001	1768	0.4297	0.53516	5.3505	83.7	0.60067	5.4855	80.9	0.065513	0.13501	-2.8	1.5011	Oedema
63	M	IDA-001	1769	0.4297	0.53865	5.0454	83.3	0.57733	5.2938	82.3	0.038686	0.2484	-1	1.3708	Oedema
63	M	IDA-001	1770	0.4297	0.5503	4.9358	83.1	0.5531	5.0917	83.9	0.0028002	0.15582	0.8	1.2308	Oedema
63	M	IDA-001	1771	0.4297	0.54443	4.9875	85	0.53325	4.9652	85.2	-0.011177	-0.022288	0.2	1.0908	Oedema
63	M	IDA-001	1772	0.4297	0.53248	5.0505	87	0.53203	4.931	85.4	-0.00045329	-0.11954	-1.6	0.95084	Oedema
63	M	IDA-001	1773	0.4297	0.52119	5.1493	88.3	0.54508	5.0378	85.3	0.023892	-0.11155	-3	0.94601	Oedema
63	M	IDA-001	1774	0.4297	0.5184	5.3248	89.1	0.55045	5.2743	86.1	0.032045	-0.050552	-3	0.98463	Oedema
63	M	IDA-001	1775	0.4297	0.51951	5.4377	89.7	0.53903	5.4795	87.9	0.019518	0.041714	-1.8	1.0232	Oedema
63	M	IDA-001	1776	0.4297	0.51454	5.3533	89.6	0.53439	5.5127	88.6	0.019852	0.15936	-1	1.0667	Oedema
63	M	IDA-001	1777	0.4297	0.51475	5.184	88.3	0.55054	5.4526	87.4	0.035792	0.26853	-0.9	1.1584	Oedema
63	M	IDA-001	1778	0.4297	0.53129	5.168	86.8	0.57123	5.4585	85.7	0.03994	0.29056	-1.1	1.2935	Oedema
63	M	IDA-001	1779	0.4297	0.55316	5.3821	86.8	0.58011	5.5402	85.3	0.026955	0.15804	-1.5	1.4335	Oedema
63	M	IDA-001	1780	0.4297	0.55735	5.6402	88.3	0.58524	5.5928	85.6	0.027889	-0.047317	-2.7	1.5638	Oedema
63	M	IDA-001	1781	0.4297	0.53691	5.767	89.8	0.60093	5.6338	85.8	0.064013	-0.13321	-4	1.7231	Oedema
63	M	IDA-001	1782	0.4297	0.52403	5.8038	89.9	0.61361	5.7571	86	0.089583	-0.046778	-3.9	1.9065	Oedema
63	M	IDA-001	1783	0.4297	0.51696	5.8207	89.5	0.62406	5.9347	86.3	0.10711	0.114	-3.2	2.0899	Oedema
63	M	IDA-001	1784	0.4297	0.524	5.8005	88.2	0.6483	6.1162	86	0.1243	0.31574	-2.2	2.2782	Oedema
63	M	IDA-001	1785	0.4297	0.54768	5.8038	86.1	0.68227	6.2814	84.6	0.13459	0.47758	-1.5	2.3988	Oedema
63	M	IDA-001	1786	0.4297	0.56935	5.9916	85.2	0.70572	6.3573	83.2	0.13637	0.36567	-2	2.4278	Oedema
63	M	IDA-001	1787	0.4297	0.56654	6.2539	86.6	0.71033	6.2775	82.6	0.14379	0.023555	-4	2.4519	Oedema
63	M	IDA-001	1788	0.4297	0.56029	6.3371	87.8	0.71623	6.1614	82.7	0.15594	-0.17571	-5.1	2.4857	Oedema
63	M	IDA-001	1789	5.2627	0.45356	4.8031	95.4	0.52804	4.686	89.5	0.074483	-0.11704	-5.9	0.53575	Oedema
63	M	IDA-001	1790	5.0295	0.44061	4.5704	95.6	0.52018	4.7506	91.1	0.079577	0.18021	-4.5	0.6178	Oedema
63	M	IDA-001	1791	4.8234	0.43827	4.4783	94.9	0.51656	4.7326	91.5	0.078286	0.25433	-3.4	0.64194	Oedema
63	M	IDA-001	1792	4.6479	0.4366	4.6189	95.9	0.49963	4.5935	91.8	0.06302	-0.02546	-4.1	0.64676	Oedema
63	M	IDA-001	1793	4.4449	0.43393	4.8685	98.3	0.48179	4.5579	92.2	0.047855	-0.31066	-6.1	0.64676	Oedema
63	M	IDA-001	1794	4.2538	0.44049	4.948	98.5	0.49005	4.7438	92	0.049562	-0.20421	-6.5	0.65159	Oedema
63	M	IDA-001	1795	3.9849	0.45442	4.7596	95.6	0.51385	4.9652	90.7	0.059427	0.20561	-4.9	0.68538	Oedema
63	M	IDA-001	1796	3.6714	0.47366	4.5393	92.2	0.52312	4.9826	89.5	0.049458	0.4433	-2.7	0.76743	Oedema
63	M	IDA-001	1797	3.3835	0.48619	4.5331	91.5	0.52745	4.8497	88.4	0.041262	0.31657	-3.1	0.84948	Oedema
63	M	IDA-001	1798	3.0687	0.49554	4.7281	92.2	0.54801	4.8662	87.2	0.052465	0.13805	-5	0.92671	Oedema
63	M	IDA-001	1799	2.7848	0.51256	4.9068	91.4	0.5814	5.1046	86.2	0.068838	0.19787	-5.2	0.94119	Oedema
63	M	IDA-001	1800	2.5421	0.53694	4.9285	88.4	0.5963	5.3362	86.5	0.059361	0.40764	-1.9	0.85913	Oedema
63	M	IDA-001	1801	2.3536	0.55963	4.8709	85.6	0.58827	5.3735	86.8	0.028641	0.50253	1.2	0.77226	Oedema
63	M	IDA-001	1802	2.191	0.58072	5.0201	84.9	0.58675	5.3163	86	0.0060311	0.29624	1.1	0.6902	Oedema
63	M	IDA-001	1803	1.9691	0.58404	5.3591	86.7	0.60111	5.4025	84.9	0.017062	0.043428	-1.8	0.62263	Oedema
63	M	IDA-001	1804	1.8231	0.56912	5.4496	88.7	0.62104	5.6754	85.2	0.051921	0.22578	-3.5	0.59367	Oedema
63	M	IDA-001	1805	1.7717	0.56738	5.2301	88.2	0.63597	5.848	85.4	0.068595	0.61783	-2.8	0.56471	Oedema
63	M	IDA-001	1806	1.8231	0.67714	6.7069	83.5	0.72427	6.4433	78.7	0.047131	-0.26361	-4.8	0.88809	Oedema
63	M	IDA-001	1807	1.6078	0.68738	6.9348	84.6	0.70837	6.4267	78.9	0.020986	-0.50808	-5.7	0.88327	Oedema
63	M	IDA-001	1808	1.4252	0.71644	7.0274	84.1	0.71068	6.5274	78.7	-0.0057535	-0.49999	-5.4	0.87844	Oedema
63	M	IDA-001	1809	1.3588	0.76063	6.9252	81.2	0.73142	6.5359	77.6	-0.029208	-0.38926	-3.6	0.88809	Oedema
63	M	IDA-001	1810	1.2891	0.777	6.5531	77.8	0.77815	6.4475	76	0.0011488	-0.10563	-1.8	0.90257	Oedema
63	M	IDA-001	1811	1.0525	0.76214	6.192	76.2	0.83119	6.4767	74.5	0.069049	0.28473	-1.7	0.91705	Oedema
63	M	IDA-001	1812	0.96084	0.75746	6.2696	76.6	0.84839	6.7024	74	0.090931	0.43282	-2.6	0.93153	Oedema
63	M	IDA-001	1813	0.96084	0.76196	6.7204	78.1	0.81954	7.0423	75.5	0.057575	0.32182	-2.6	0.99911	Oedema
63	M	IDA-001	1814	0.96084	0.75827	7.1073	79.6	0.80192	7.3153	77.1	0.04366	0.20797	-2.5	1.1005	Oedema
63	M	IDA-001	1815	0.96084	0.74338	7.3529	81.5	0.80919	7.3584	77.3	0.065809	0.0054111	-4.2	1.2018	Oedema
63	M	IDA-001	1816	0.96084	0.73926	7.5301	83.4	0.79548	7.1429	77	0.056219	-0.38726	-6.4	1.308	Oedema
63	M	IDA-001	1817	0.4297	0.52394	6.3735	90.6	0.89318	6.9348	88.5	0.36923	0.56133	-2.1	2.7077	Oedema
63	M	IDA-001	1818	0.4297	0.55844	6.2189	87.7	0.84345	6.7385	86.6	0.28501	0.51964	-1.1	2.5243	Oedema
63	M	IDA-001	1819	0.4297	0.5767	6.502	86.5	0.80366	6.5531	83.6	0.22696	0.051129	-2.9	2.3409	Oedema
63	M	IDA-001	1820	0.4297	0.58261	6.7476	86	0.77143	6.4226	80.5	0.18881	-0.32503	-5.5	2.1575	Oedema
63	M	IDA-001	1821	0.4297	0.59284	6.5833	83.7	0.75821	6.3452	78.3	0.16537	-0.2381	-5.4	1.9789	Oedema
63	M	IDA-001	1822	0.4297	0.6027	6.1463	80.5	0.74946	6.2617	77.1	0.14676	0.11546	-3.4	1.8824	Oedema
63	M	IDA-001	1823	0.4297	0.60118	5.7971	79.1	0.72036	6.2189	77.5	0.11918	0.4218	-1.6	1.7907	Oedema
63	M	IDA-001	1824	0.4297	0.5762	5.5991	80.6	0.68078	6.1538	78.8	0.10458	0.55474	-1.8	1.699	Oedema
63	M	IDA-001	1825	0.4297	0.55583	5.4054	82.2	0.64066	5.9701	80.1	0.084823	0.56474	-2.1	1.6073	Oedema
63	M	IDA-001	1826	0.4297	0.55546	5.2165	82.3	0.60028	5.7176	81.5	0.044813	0.50107	-0.8	1.4866	Oedema
63	M	IDA-001	1827	0.4297	0.55757	5.1387	82.6	0.57016	5.4825	82.8	0.012589	0.34371	0.2	1.3611	Oedema
63	M	IDA-001	1828	0.4297	0.55565	5.1361	83.7	0.55509	5.2632	83.3	-0.00055522	0.12705	-0.39999	1.2356	Oedema
63	M	IDA-001	1829	0.4297	0.54558	5.1308	84.9	0.55913	5.0891	82.7	0.013544	-0.041778	-2.2	1.1053	Oedema
63	M	IDA-001	1830	0.4297	0.54277	5.2329	85.5	0.57451	5.1151	82.8	0.031744	-0.11777	-2.7	1.0715	Oedema
63	M	IDA-001	1831	0.4297	0.53958	5.4825	86.9	0.57349	5.3476	84.9	0.033915	-0.13486	-2	1.0763	Oedema
63	M	IDA-001	1832	0.4297	0.53637	5.6529	88.3	0.55166	5.5249	87.7	0.015298	-0.12805	-0.60001	1.086	Oedema
63	M	IDA-001	1833	0.4297	0.52045	5.5463	88.9	0.54089	5.531	88.4	0.020438	-0.015338	-0.5	1.0956	Oedema
63	M	IDA-001	1834	0.4297	0.51062	5.2938	87.9	0.5563	5.4735	86.9	0.045676	0.17965	-1	1.1873	Oedema
63	M	IDA-001	1835	0.4297	0.51989	5.152	86.6	0.57743	5.4885	85.3	0.057548	0.33649	-1.3	1.3321	Oedema
63	M	IDA-001	1836	0.4297	0.53972	5.211	86.7	0.58699	5.5741	85	0.047269	0.36309	-1.7	1.4673	Oedema
63	M	IDA-001	1837	0.4297	0.53946	5.339	88.1	0.59133	5.6402	85.8	0.05187	0.30113	-2.3	1.6024	Oedema
63	M	IDA-001	1838	0.4297	0.52037	5.4171	89.3	0.5973	5.6657	86.5	0.076928	0.2486	-2.8	1.7617	Oedema
63	M	IDA-001	1839	0.4297	0.50945	5.4825	89.3	0.5957	5.7208	87.5	0.086249	0.23837	-1.8	1.9499	Oedema
63	M	IDA-001	1840	0.4297	0.50577	5.571	89.4	0.60002	5.8207	88.2	0.094258	0.24969	-1.2	2.1334	Oedema
63	M	IDA-001	1841	0.4297	0.50955	5.6306	89.3	0.62806	5.9701	87.5	0.11851	0.33952	-1.8	2.3216	Oedema
63	M	IDA-001	1842	0.4297	0.52601	5.6625	87.9	0.6781	6.1614	85.2	0.15209	0.49892	-2.7	2.4519	Oedema
63	M	IDA-001	1843	0.4297	0.54209	5.8106	86.8	0.70796	6.2893	83.6	0.16587	0.47873	-3.2	2.4954	Oedema
63	M	IDA-001	1844	0.4297	0.55172	6.0386	87.2	0.70766	6.2383	83.2	0.15594	0.19966	-4	2.5436	Oedema
63	M	IDA-001	1845	0.4297	0.55337	6.1387	87.8	0.70363	6.0901	83.4	0.15026	-0.048602	-4.4	2.5822	Oedema
63	M	IDA-001	1846	4.6677	0.46529	4.7281	94.2	0.52997	4.6275	89.4	0.06468	-0.10065	-4.8	0.75778	Oedema
63	M	IDA-001	1847	4.4449	0.47904	4.5935	92.9	0.52078	4.6795	89.9	0.041737	0.08598	-3	0.78674	Oedema
63	M	IDA-001	1848	4.2538	0.47794	4.6189	93.6	0.50408	4.5872	90.6	0.02614	-0.031782	-3	0.76743	Oedema
63	M	IDA-001	1849	4.0765	0.46301	4.7664	96.2	0.4966	4.5725	90.9	0.033592	-0.19397	-5.3	0.74812	Oedema
63	M	IDA-001	1850	3.8673	0.4531	4.7778	97	0.52351	4.7529	89.9	0.070402	-0.024979	-7.1	0.72882	Oedema
63	M	IDA-001	1851	3.6714	0.45842	4.5935	95	0.54939	4.8972	88.3	0.090969	0.30368	-6.7	0.75295	Oedema
63	M	IDA-001	1852	3.3835	0.46992	4.4763	93.2	0.54648	4.81	87.6	0.076553	0.33373	-5.6	0.83018	Oedema
63	M	IDA-001	1853	3.0687	0.48551	4.5767	92.5	0.52952	4.6361	87.8	0.044013	0.05941	-4.7	0.9074	Oedema
63	M	IDA-001	1854	2.7848	0.50171	4.787	92.5	0.53473	4.6707	87.5	0.033025	-0.11627	-5	0.9798	Oedema
63	M	IDA-001	1855	2.4684	0.5157	4.9554	92	0.56243	4.9285	86.5	0.046727	-0.026865	-5.5	0.99428	Oedema
63	M	IDA-001	1856	2.191	0.5296	4.9826	90.2	0.58589	5.168	86.1	0.056287	0.1854	-4.1	0.9074	Oedema
63	M	IDA-001	1857	1.9691	0.55078	4.8876	87.1	0.59196	5.2549	85.8	0.041179	0.36728	-1.3	0.8157	Oedema
63	M	IDA-001	1858	1.8231	0.5783	4.9529	85.2	0.5934	5.2549	85.4	0.015099	0.30191	0.2	0.72882	Oedema
63	M	IDA-001	1859	1.6078	0.59032	5.2247	86.1	0.5992	5.3277	85.2	0.0088783	0.10299	-0.9	0.65642	Oedema
63	M	IDA-001	1860	1.4252	0.56405	5.2854	88.5	0.60794	5.5249	85.7	0.043892	0.23945	-2.8	0.6178	Oedema
63	M	IDA-001	1861	1.3588	0.54374	5.0075	88.5	0.61908	5.6689	85.5	0.075336	0.66142	-3	0.58402	Oedema
63	M	IDA-001	1862	1.3588	0.55258	4.878	86.6	0.62751	5.6054	83.7	0.074932	0.72733	-2.9	0.55023	Oedema
63	M	IDA-001	1863	1.3588	0.58363	5.1099	85.1	0.63283	5.5157	82.2	0.049196	0.40586	-2.9	0.5261	Oedema
63	M	IDA-001	1864	1.3588	0.5933	5.305	85.3	0.63771	5.7045	82.7	0.044419	0.39947	-2.6	0.56471	Oedema
63	M	IDA-001	1865	1.3588	0.57634	5.3248	86.7	0.6483	6.079	83.7	0.071963	0.75421	-3	0.60333	Oedema
63	M	IDA-001	1866	1.6078	0.62391	5.8824	86.6	0.67047	6.3291	82.2	0.046558	0.44676	-4.4	0.94601	Oedema
63	M	IDA-001	1867	1.7717	0.65219	6.1501	85.2	0.70681	6.6756	82	0.054626	0.52551	-3.2	1.0232	Oedema
63	M	IDA-001	1868	1.6078	0.67935	6.5789	84	0.74178	6.8074	80.2	0.062437	0.2284	-3.8	1.0088	Oedema
63	M	IDA-001	1869	1.4252	0.70587	6.9832	83.7	0.75239	6.6667	78.3	0.046523	-0.31657	-5.4	0.98945	Oedema
63	M	IDA-001	1870	1.2891	0.73276	7.1225	83.4	0.73763	6.5574	77.7	0.0048646	-0.56513	-5.7	0.96532	Oedema
63	M	IDA-001	1871	1.0525	0.76894	7.1023	82.3	0.72632	6.6401	78.4	-0.042613	-0.46217	-3.9	0.94119	Oedema
63	M	IDA-001	1872	0.96084	0.79981	7.0472	80.6	0.73621	6.7522	78.3	-0.063594	-0.29502	-2.3	0.96049	Oedema
63	M	IDA-001	1873	0.96084	0.78709	6.8493	79	0.77393	6.734	77	-0.013158	-0.11531	-2	0.98463	Oedema
63	M	IDA-001	1874	0.74426	0.75792	6.566	78	0.82981	6.7204	75	0.071886	0.15444	-3	1.0039	Oedema
63	M	IDA-001	1875	0.60769	0.7471	6.5402	78.1	0.84933	6.8399	74.3	0.10222	0.29972	-3.8	1.0281	Oedema
63	M	IDA-001	1876	0.60769	0.7512	6.854	79.1	0.82535	7.0423	75.2	0.074153	0.18824	-3.9	1.086	Oedema
63	M	IDA-001	1877	0.60769	0.7533	7.2939	80.5	0.81427	7.1685	76.1	0.06097	-0.12549	-4.4	1.168	Oedema
63	M	IDA-001	1878	0.4297	0.54732	6.5359	89.6	0.92782	7.2307	90.1	0.3805	0.69471	0.5	2.5243	Oedema
63	M	IDA-001	1879	0.4297	0.56893	6.6489	88.7	0.8673	7.0671	88.1	0.29838	0.4182	-0.6	2.3699	Oedema
63	M	IDA-001	1880	0.4297	0.57159	6.854	88.7	0.82816	7.0175	85.4	0.25657	0.16353	-3.3	2.2251	Oedema
63	M	IDA-001	1881	0.4297	0.585	6.6934	86	0.8188	6.9252	82.5	0.2338	0.23177	-3.5	2.0706	Oedema
63	M	IDA-001	1882	0.4297	0.61576	6.1425	80.8	0.81413	6.7751	80.1	0.19837	0.63256	-0.7	1.9789	Oedema
63	M	IDA-001	1883	0.4297	0.63367	5.685	77.8	0.79656	6.7069	79.2	0.16289	1.0219	1.4	1.8872	Oedema
63	M	IDA-001	1884	0.4297	0.62578	5.571	78.2	0.75832	6.6622	79.5	0.13254	1.0912	1.3	1.7955	Oedema
63	M	IDA-001	1885	0.4297	0.60566	5.6117	80.2	0.71048	6.4683	79.5	0.10482	0.85663	-0.7	1.699	Oedema
63	M	IDA-001	1886	0.4297	0.58001	5.5866	81.7	0.65215	6.1958	79.9	0.072133	0.60919	-1.8	1.6073	Oedema
63	M	IDA-001	1887	0.4297	0.56825	5.5005	82.1	0.6043	5.963	80.8	0.036056	0.46248	-1.3	1.5107	Oedema
63	M	IDA-001	1888	0.4297	0.55732	5.3591	82.5	0.59147	5.7471	80.8	0.034151	0.38807	-1.7	1.4142	Oedema
63	M	IDA-001	1889	0.4297	0.55362	5.2383	82.4	0.60386	5.5648	79.9	0.050247	0.32649	-2.5	1.3177	Oedema
63	M	IDA-001	1890	0.4297	0.55479	5.339	82.6	0.62166	5.5648	80.1	0.066874	0.2258	-2.5	1.2501	Oedema
63	M	IDA-001	1891	0.4297	0.55491	5.685	84	0.61301	5.711	82.8	0.0581	0.025973	-1.2	1.197	Oedema
63	M	IDA-001	1892	0.4297	0.55611	5.9242	85.7	0.576	5.7438	86.3	0.019892	-0.18035	0.60001	1.1487	Oedema
63	M	IDA-001	1893	0.4297	0.53146	5.814	87.1	0.55583	5.6657	87.3	0.024371	-0.14823	0.2	1.1005	Oedema
63	M	IDA-001	1894	0.4297	0.5071	5.5188	87.5	0.55928	5.6402	86.5	0.052185	0.12139	-1	1.1922	Oedema
63	M	IDA-001	1895	0.4297	0.50317	5.2632	87.2	0.57783	5.7013	85.5	0.074664	0.4381	-1.7	1.3514	Oedema
63	M	IDA-001	1896	0.4297	0.5277	5.1573	86.8	0.58555	5.7937	85.9	0.057844	0.63645	-0.9	1.5107	Oedema
63	M	IDA-001	1897	0.4297	0.53943	5.1626	87	0.59464	5.8241	86.4	0.055204	0.66149	-0.6	1.6604	Oedema
63	M	IDA-001	1898	0.4297	0.51999	5.184	87.7	0.59716	5.7837	87	0.077164	0.59966	-0.7	1.81	Oedema
63	M	IDA-001	1899	0.4297	0.50746	5.2138	87.6	0.59425	5.7339	87.9	0.086788	0.52018	0.3	1.9596	Oedema
63	M	IDA-001	1900	0.4297	0.5156	5.2854	87.5	0.59277	5.7274	89	0.077171	0.44196	1.5	2.1044	Oedema
63	M	IDA-001	1901	0.4297	0.51592	5.3735	88.6	0.62325	5.8038	88	0.10733	0.43038	-0.6	2.254	Oedema
63	M	IDA-001	1902	0.4297	0.51041	5.4705	89.1	0.67921	5.9844	85.6	0.1688	0.51398	-3.5	2.3747	Oedema
63	M	IDA-001	1903	0.4297	0.52026	5.6915	88.4	0.70676	6.2035	84.3	0.1865	0.51195	-4.1	2.4712	Oedema
63	M	IDA-001	1904	0.4297	0.54157	5.9952	87.8	0.6919	6.2814	84.6	0.15033	0.2862	-3.2	2.5629	Oedema
63	M	IDA-001	1905	0.4297	0.55249	6.135	87.9	0.67654	6.2228	85.1	0.12406	0.087806	-2.8	2.6498	Oedema
63	M	IDA-001	1906	4.0765	0.4986	4.7755	92.3	0.52535	4.7778	89.4	0.026744	0.0022812	-2.9	0.79639	Oedema
63	M	IDA-001	1907	3.8673	0.5001	4.686	92.2	0.51117	4.7281	90.4	0.011069	0.042097	-1.8	0.79156	Oedema
63	M	IDA-001	1908	3.6964	0.48532	4.7326	93.8	0.50582	4.6729	90.4	0.020498	-0.05971	-3.4	0.77708	Oedema
63	M	IDA-001	1909	3.4909	0.4761	4.7125	94.2	0.53766	4.7687	88.8	0.061563	0.056182	-5.4	0.7626	Oedema
63	M	IDA-001	1910	3.3006	0.48063	4.5455	92.9	0.56145	4.8309	86.9	0.08082	0.28546	-6	0.79639	Oedema
63	M	IDA-001	1911	3.0687	0.48742	4.4267	91.9	0.55701	4.7125	86.4	0.069586	0.2858	-5.5	0.86396	Oedema
63	M	IDA-001	1912	2.7848	0.49378	4.4843	91.9	0.53473	4.5579	87.4	0.040952	0.07358	-4.5	0.93636	Oedema
63	M	IDA-001	1913	2.4684	0.50464	4.6685	91.9	0.53729	4.6083	87.3	0.032645	-0.060239	-4.6	1.0039	Oedema
63	M	IDA-001	1914	2.191	0.51728	4.9044	91.8	0.55957	4.8286	86.2	0.042289	-0.07578	-5.6	1.0136	Oedema
63	M	IDA-001	1915	1.873	0.52765	5.0201	91.1	0.5837	5.048	85.3	0.056054	0.027875	-5.8	0.94601	Oedema
63	M	IDA-001	1916	1.6078	0.53778	4.9044	88.8	0.59446	5.1867	85.1	0.056681	0.28236	-3.7	0.86879	Oedema
63	M	IDA-001	1917	1.4252	0.56696	4.8544	85.8	0.59812	5.2632	85.3	0.031164	0.40879	-0.5	0.79639	Oedema
63	M	IDA-001	1918	1.2891	0.57624	5.0607	86.2	0.59744	5.3333	85.5	0.021207	0.2726	-0.7	0.72882	Oedema
63	M	IDA-001	1919	1.0525	0.55163	5.1387	88.6	0.59834	5.4437	85.9	0.046704	0.30491	-2.7	0.67572	Oedema
63	M	IDA-001	1920	0.96084	0.52865	4.8757	88.6	0.60588	5.5188	85.2	0.077224	0.64309	-3.4	0.62746	Oedema
63	M	IDA-001	1921	0.96084	0.54192	4.7059	86	0.62046	5.4825	83.3	0.078546	0.77657	-2.7	0.57919	Oedema
63	M	IDA-001	1922	0.96084	0.57783	4.8996	84.1	0.63347	5.4555	81.9	0.055638	0.55598	-2.2	0.55023	Oedema
63	M	IDA-001	1923	0.96084	0.59119	5.0813	84.4	0.64267	5.5835	81.8	0.051482	0.50217	-2.6	0.60333	Oedema
63	M	IDA-001	1924	0.96084	0.58312	5.1099	85.7	0.64859	5.814	82.2	0.065468	0.70409	-3.5	0.65642	Oedema
63	M	IDA-001	1925	0.96084	0.5763	5.2549	87.2	0.65587	6.0205	82.5	0.079564	0.76561	-4.7	0.70951	Oedema
63	M	IDA-001	1926	0.96084	0.5933	5.5835	87.7	0.66146	6.1125	82.5	0.068167	0.529	-5.2	0.7626	Oedema
63	M	IDA-001	1927	0.96084	0.61338	5.872	87.6	0.65907	6.0827	82	0.045681	0.21073	-5.6	0.86396	Oedema
63	M	IDA-001	1928	1.0525	0.63271	5.9701	86.9	0.65028	6.0459	81.6	0.017568	0.0758	-5.3	0.97015	Oedema
63	M	IDA-001	1929	1.2891	0.63926	5.963	86.1	0.65287	6.2305	81.9	0.013606	0.2675	-4.2	1.0715	Oedema
63	M	IDA-001	1930	1.3588	0.66247	6.12	84.5	0.68564	6.6711	82.3	0.023165	0.55116	-2.2	1.1777	Oedema
63	M	IDA-001	1931	1.2891	0.69911	6.6094	83.3	0.74394	7.0028	80.8	0.044832	0.39342	-2.5	1.1391	Oedema
63	M	IDA-001	1932	1.0525	0.73497	7.0423	82.7	0.77604	6.9589	78.5	0.041066	-0.083311	-4.2	1.086	Oedema
63	M	IDA-001	1933	0.96084	0.75878	7.0721	81.9	0.76652	6.8074	77.5	0.0077356	-0.26478	-4.4	1.0474	Oedema
63	M	IDA-001	1934	0.74426	0.79095	6.9735	80.6	0.74289	6.8213	78.2	-0.048065	-0.15222	-2.4	0.99911	Oedema
63	M	IDA-001	1935	0.60769	0.8058	7.0572	80.2	0.73877	6.9735	78.9	-0.067031	-0.083662	-1.3	1.0281	Oedema
63	M	IDA-001	1936	0.60769	0.79101	7.1582	80.1	0.76249	7.0077	78.3	-0.028528	-0.15049	-1.8	1.0619	Oedema
63	M	IDA-001	1937	0.60769	0.76017	7.0671	80.1	0.81037	6.9396	76.3	0.050206	-0.12751	-3.8	1.1005	Oedema
63	M	IDA-001	1938	0.4297	0.75426	6.9348	79.6	0.83942	6.9013	74.7	0.085158	-0.033502	-4.9	1.1343	Oedema
63	M	IDA-001	1939	0.4297	0.76022	6.9979	79.5	0.83738	6.9061	74.3	0.077156	-0.091824	-5.2	1.1777	Oedema
63	M	IDA-001	1940	0.4297	0.54858	7.1788	89.9	1.0448	7.8989	90.7	0.49625	0.72014	0.8	2.5291	Oedema
63	M	IDA-001	1941	0.4297	0.5658	7.1276	90.2	0.95712	7.6982	90.4	0.39132	0.57065	0.2	2.4133	Oedema
63	M	IDA-001	1942	0.4297	0.57162	7.1073	90.8	0.8971	7.6104	89.8	0.32548	0.50303	-1	2.2926	Oedema
63	M	IDA-001	1943	0.4297	0.57307	6.7568	88.8	0.88028	7.4405	87.9	0.30722	0.68372	-0.9	2.1671	Oedema
63	M	IDA-001	1944	0.4297	0.60187	6.079	83.1	0.87819	7.1994	85.4	0.27633	1.1204	2.3	2.0803	Oedema
63	M	IDA-001	1945	0.4297	0.63947	5.6497	78.7	0.86558	7.0972	83.7	0.22611	1.4475	5	1.9837	Oedema
63	M	IDA-001	1946	0.4297	0.64425	5.7537	78.8	0.84161	7.0621	81.9	0.19736	1.3084	3.1	1.8872	Oedema
63	M	IDA-001	1947	0.4297	0.62956	6.0459	80.5	0.79302	6.8918	79.8	0.16346	0.84585	-0.7	1.7858	Oedema
63	M	IDA-001	1948	0.4297	0.5973	6.1162	81.8	0.71875	6.6313	78.5	0.12145	0.51509	-3.3	1.7231	Oedema
63	M	IDA-001	1949	0.4297	0.57587	5.9595	81.8	0.65091	6.4516	79	0.075043	0.49214	-2.8	1.6652	Oedema
63	M	IDA-001	1950	0.4297	0.56325	5.6915	81.4	0.62992	6.3251	79.3	0.066668	0.63359	-2.1	1.5976	Oedema
63	M	IDA-001	1951	0.4297	0.55133	5.4705	81.2	0.64545	6.2461	78.6	0.094124	0.77564	-2.6	1.5349	Oedema
63	M	IDA-001	1952	0.4297	0.53949	5.5432	81.6	0.66765	6.2814	78.7	0.12816	0.73817	-2.9	1.4238	Oedema
63	M	IDA-001	1953	0.4297	0.53984	5.8928	82.9	0.65725	6.3091	80.8	0.11741	0.4164	-2.1	1.3177	Oedema
63	M	IDA-001	1954	0.4297	0.54873	6.1312	84.3	0.61095	6.1463	84	0.062221	0.015074	-0.3	1.2115	Oedema
63	M	IDA-001	1955	0.4297	0.53827	6.0205	85.7	0.57777	5.9844	85.7	0.039496	-0.036029	0	1.1053	Oedema
63	M	IDA-001	1956	0.4297	0.51096	5.7339	87	0.57179	5.9916	86	0.060828	0.25767	-1	1.197	Oedema
63	M	IDA-001	1957	0.4297	0.50485	5.4437	87.2	0.58658	6.0753	86	0.081733	0.63168	-1.2	1.3756	Oedema
63	M	IDA-001	1958	0.4297	0.52969	5.2576	86.5	0.59723	6.12	86.5	0.06754	0.86233	0	1.5493	Oedema
63	M	IDA-001	1959	0.4297	0.54186	5.2247	86.4	0.60555	6.0753	86.8	0.063688	0.85067	0.4	1.7183	Oedema
63	M	IDA-001	1960	0.4297	0.52821	5.2466	86.5	0.61263	5.963	86.8	0.084426	0.71644	0.3	1.8534	Oedema
63	M	IDA-001	1961	0.4297	0.52433	5.2247	86	0.61013	5.8241	87.3	0.085799	0.59945	1.3	1.9596	Oedema
63	M	IDA-001	1962	0.4297	0.53582	5.2192	86	0.61263	5.7274	88.2	0.076813	0.50817	2.2	2.0706	Oedema
63	M	IDA-001	1963	0.4297	0.53259	5.3135	87.9	0.64533	5.7405	87.7	0.11273	0.42703	-0.2	2.1768	Oedema
63	M	IDA-001	1964	0.4297	0.51822	5.4825	89.6	0.69435	5.8997	86.1	0.17613	0.41725	-3.5	2.3023	Oedema
63	M	IDA-001	1965	0.4297	0.51945	5.7837	89.6	0.71195	6.1576	85.5	0.19249	0.37395	-4.1	2.4423	Oedema
63	M	IDA-001	1966	0.4297	0.53911	6.12	88.8	0.68023	6.3251	86.4	0.14111	0.20516	-2.4	2.5822	Oedema
63	M	IDA-001	1967	0.4297	0.55206	6.2617	88.7	0.65712	6.3492	87	0.10506	0.087466	-1.7	2.7222	Oedema
63	M	IDA-001	1968	3.7213	0.49385	4.9407	92.7	0.54256	5.0736	89.7	0.048713	0.13285	-3	0.75778	Oedema
63	M	IDA-001	1969	3.4909	0.4998	4.7081	91.5	0.53362	4.995	90.3	0.033818	0.28691	-1.2	0.76743	Oedema
63	M	IDA-001	1970	3.3006	0.4939	4.6795	91.6	0.53104	4.8356	89.9	0.037139	0.15613	-1.7	0.77708	Oedema
63	M	IDA-001	1971	3.1283	0.49601	4.7059	91.3	0.54993	4.8146	88.2	0.053927	0.10875	-3.1	0.77708	Oedema
63	M	IDA-001	1972	2.9144	0.50841	4.6168	90.4	0.55935	4.8379	86.9	0.050932	0.22112	-3.5	0.8157	Oedema
63	M	IDA-001	1973	2.7514	0.50782	4.4484	90.3	0.55221	4.7506	87	0.044391	0.3022	-3.3	0.87844	Oedema
63	M	IDA-001	1974	2.4684	0.49724	4.3573	90.6	0.5374	4.6533	87.8	0.040163	0.29603	-2.8	0.93636	Oedema
63	M	IDA-001	1975	2.191	0.49611	4.4803	90.7	0.5438	4.6795	87.5	0.047698	0.19917	-3.2	0.99911	Oedema
63	M	IDA-001	1976	1.873	0.51251	4.8379	91.2	0.56316	4.7962	86	0.050653	-0.041766	-5.2	1.0136	Oedema
63	M	IDA-001	1977	1.6078	0.52807	5.0942	91.7	0.57844	4.9261	85.1	0.050369	-0.16814	-6.6	0.97015	Oedema
63	M	IDA-001	1978	1.2891	0.5349	4.9652	90.2	0.58668	5.0582	85.1	0.05178	0.092926	-5.1	0.93153	Oedema
63	M	IDA-001	1979	1.0525	0.54517	4.7438	87.4	0.59193	5.168	85.5	0.046759	0.42413	-1.9	0.88809	Oedema
63	M	IDA-001	1980	0.96084	0.55423	4.8497	87.1	0.60024	5.2493	85.5	0.046009	0.39968	-1.6	0.835	Oedema
63	M	IDA-001	1981	0.74426	0.54774	4.985	88.4	0.6015	5.3277	85.3	0.053769	0.34261	-3.1	0.77226	Oedema
63	M	IDA-001	1982	0.60769	0.53795	4.8286	88	0.60046	5.3648	84.9	0.062504	0.53622	-3.1	0.70951	Oedema
63	M	IDA-001	1983	0.60769	0.55133	4.6751	85.5	0.61121	5.3419	83.5	0.059881	0.6668	-2	0.64676	Oedema
63	M	IDA-001	1984	0.60769	0.57703	4.7985	84	0.62723	5.3908	82.3	0.0502	0.59237	-1.7	0.60815	Oedema
63	M	IDA-001	1985	0.60769	0.58572	4.9383	84.4	0.64784	5.531	81.4	0.062116	0.5927	-3	0.67572	Oedema
63	M	IDA-001	1986	0.60769	0.58032	5.015	85.8	0.66238	5.6818	80.8	0.082068	0.66677	-5	0.74812	Oedema
63	M	IDA-001	1987	0.60769	0.58384	5.2854	87.5	0.67336	5.8548	81.2	0.089516	0.56939	-6.3	0.8157	Oedema
63	M	IDA-001	1988	0.60769	0.6132	5.7737	88.3	0.68297	6.0606	82.1	0.069771	0.28693	-6.2	0.88809	Oedema
63	M	IDA-001	1989	0.60769	0.63291	6.1538	88.5	0.6897	6.1501	82	0.056791	-0.0037851	-6.5	1.0088	Oedema
63	M	IDA-001	1990	0.74426	0.63456	6.1767	87.6	0.67399	6.0901	80.8	0.039433	-0.086518	-6.8	1.1198	Oedema
63	M	IDA-001	1991	0.96084	0.63123	5.9737	85.8	0.65811	6.1463	80.6	0.026878	0.17257	-5.2	1.2356	Oedema
63	M	IDA-001	1992	0.96084	0.66309	6.0096	83.2	0.68287	6.566	81.3	0.019788	0.55637	-1.9	1.3563	Oedema
63	M	IDA-001	1993	0.96084	0.71541	6.502	81.7	0.74878	7.0621	80.8	0.033373	0.5602	-0.89999	1.2742	Oedema
63	M	IDA-001	1994	0.74426	0.75792	6.9109	80.8	0.79719	7.2202	79.2	0.039274	0.30937	-1.6	1.1922	Oedema
63	M	IDA-001	1995	0.60769	0.77797	6.8353	79.5	0.79346	7.1023	77.9	0.015494	0.267	-1.6	1.1149	Oedema
63	M	IDA-001	1996	0.60769	0.78382	6.6979	78.6	0.7687	7.0274	77.9	-0.015123	0.32948	-0.7	1.0377	Oedema
63	M	IDA-001	1997	0.4297	0.78481	6.9784	79.5	0.75729	7.1174	78.6	-0.027517	0.13907	-0.9	1.1053	Oedema
63	M	IDA-001	1998	0.4297	0.7879	7.4906	81.1	0.76687	7.1685	78.6	-0.021027	-0.32218	-2.5	1.2018	Oedema
63	M	IDA-001	1999	0.4297	0.78964	7.6746	81.5	0.79479	7.0771	77.3	0.0051463	-0.59746	-4.2	1.2935	Oedema
[truncated: 29,305 more rows]
