# Supplementary material for: Quantitative MRI for analysis of peritumoral edema in malignant gliomas
Source: PLoS One. 2017 May 23;12(5):e0177135. doi: 10.1371/journal.pone.0177135 (PMC5441583; doi:10.1371/journal.pone.0177135)
Supplement: S1 Dataset — (ZIP) [file pone.0177135.s001.zip › S1 Dataset/rCBV_All-ROI-data_rCBVspace.csv]

Age	Sex	MevisIdx	VoxelIdx	TumorDist	rCBV
63	M	IDA-001	1	8.7642	0.40255	Oedema
63	M	IDA-001	2	8.7642	0.2567	Oedema
63	M	IDA-001	3	8.9311	0.79343	Oedema
63	M	IDA-001	4	7.0868	0.64175	Oedema
63	M	IDA-001	5	7.0868	0.60674	Oedema
63	M	IDA-001	6	7.2923	0.56007	Oedema
63	M	IDA-001	7	7.8765	0.57174	Oedema
63	M	IDA-001	8	5.4353	0.49589	Oedema
63	M	IDA-001	9	5.4353	0.8226	Oedema
63	M	IDA-001	10	5.7006	0.97429	Oedema
63	M	IDA-001	11	6.4312	0.61841	Oedema
63	M	IDA-001	12	3.8434	0.19836	Oedema
63	M	IDA-001	13	3.8434	0.046672	Oedema
63	M	IDA-001	14	3.8434	0.5309	Oedema
63	M	IDA-001	15	4.2102	0.55424	Oedema
63	M	IDA-001	16	3.8434	0.37921	Oedema
63	M	IDA-001	17	3.8434	0.5134	Oedema
63	M	IDA-001	18	4.2102	0.5659	Oedema
63	M	IDA-001	19	5.1564	0.52506	Oedema
63	M	IDA-001	20	6.4312	0.69425	Oedema
63	M	IDA-001	21	2.4308	0.16335	Oedema
63	M	IDA-001	22	2.4308	0.15752	Oedema
63	M	IDA-001	23	2.4308	0	Oedema
63	M	IDA-001	24	2.4308	0.2392	Oedema
63	M	IDA-001	25	2.4308	0.40255	Oedema
63	M	IDA-001	26	2.977	0.34421	Oedema
63	M	IDA-001	27	2.4308	1.0501	Oedema
63	M	IDA-001	28	2.4308	1.2777	Oedema
63	M	IDA-001	29	2.4308	1.3885	Oedema
63	M	IDA-001	30	2.977	0.68258	Oedema
63	M	IDA-001	31	4.2102	0.47256	Oedema
63	M	IDA-001	32	5.1564	0.36171	Oedema
63	M	IDA-001	33	6.1972	0.087511	Oedema
63	M	IDA-001	34	6.4312	0.19836	Oedema
63	M	IDA-001	35	5.1564	0.50756	Oedema
63	M	IDA-001	36	4.2102	0.47839	Oedema
63	M	IDA-001	37	2.977	1.0268	Oedema
63	M	IDA-001	38	2.4308	0.8051	Oedema
63	M	IDA-001	39	2.4308	0.44339	Oedema
63	M	IDA-001	40	1.7188	0.15169	Oedema
63	M	IDA-001	41	1.7188	0.42005	Oedema
63	M	IDA-001	42	1.7188	0.26837	Oedema
63	M	IDA-001	43	1.7188	0.43755	Oedema
63	M	IDA-001	44	1.7188	0.32087	Oedema
63	M	IDA-001	45	2.4308	0.43172	Oedema
63	M	IDA-001	46	2.977	0.79927	Oedema
63	M	IDA-001	47	2.4308	0.34421	Oedema
63	M	IDA-001	48	2.4308	0.12252	Oedema
63	M	IDA-001	49	1.7188	1.1785	Oedema
63	M	IDA-001	50	1.7188	1.1435	Oedema
63	M	IDA-001	51	1.7188	0.93928	Oedema
63	M	IDA-001	52	1.7188	1.6394	Oedema
63	M	IDA-001	53	1.7188	1.8552	Oedema
63	M	IDA-001	54	2.4308	0.96845	Oedema
63	M	IDA-001	55	2.977	0.98596	Oedema
63	M	IDA-001	56	3.8434	0.21586	Oedema
63	M	IDA-001	57	4.8615	0.26837	Oedema
63	M	IDA-001	58	5.7006	0.087511	Oedema
63	M	IDA-001	59	4.2102	0.30337	Oedema
63	M	IDA-001	60	2.977	0.46672	Oedema
63	M	IDA-001	61	2.4308	0.76426	Oedema
63	M	IDA-001	62	1.7188	1.1376	Oedema
63	M	IDA-001	63	1.7188	1.0326	Oedema
63	M	IDA-001	64	1.7188	0.76426	Oedema
63	M	IDA-001	65	1.7188	1.231	Oedema
63	M	IDA-001	66	1.7188	0.86927	Oedema
63	M	IDA-001	67	1.7188	1.021	Oedema
63	M	IDA-001	68	1.7188	1.4293	Oedema
63	M	IDA-001	69	2.977	0.28587	Oedema
63	M	IDA-001	70	2.4308	0.95095	Oedema
63	M	IDA-001	71	1.7188	1.1668	Oedema
63	M	IDA-001	72	1.7188	1.3477	Oedema
63	M	IDA-001	73	1.7188	2.1994	Oedema
63	M	IDA-001	74	1.7188	2.0886	Oedema
63	M	IDA-001	75	1.7188	0.46089	Oedema
63	M	IDA-001	76	2.4308	0.64758	Oedema
63	M	IDA-001	77	3.8434	0.84594	Oedema
63	M	IDA-001	78	4.8615	0.17502	Oedema
63	M	IDA-001	79	3.8434	0.43172	Oedema
63	M	IDA-001	80	2.4308	0.34421	Oedema
63	M	IDA-001	81	1.7188	0	Oedema
63	M	IDA-001	82	1.7188	0.64175	Oedema
63	M	IDA-001	83	1.7188	0.89261	Oedema
63	M	IDA-001	84	1.7188	0.81093	Oedema
63	M	IDA-001	85	1.7188	1.4818	Oedema
63	M	IDA-001	86	1.7188	1.7152	Oedema
63	M	IDA-001	87	1.7188	1.6977	Oedema
63	M	IDA-001	88	9.4143	0.15752	Oedema
63	M	IDA-001	89	8.7642	0.64758	Oedema
63	M	IDA-001	90	7.8765	0.5659	Oedema
63	M	IDA-001	91	3.8434	0.79343	Oedema
63	M	IDA-001	92	2.4308	1.056	Oedema
63	M	IDA-001	93	1.7188	1.0326	Oedema
63	M	IDA-001	94	1.7188	1.5577	Oedema
63	M	IDA-001	95	1.7188	2.4386	Oedema
63	M	IDA-001	96	1.7188	1.2076	Oedema
63	M	IDA-001	97	2.4308	1.1026	Oedema
63	M	IDA-001	98	3.8434	0.36755	Oedema
63	M	IDA-001	99	2.977	0.74092	Oedema
63	M	IDA-001	100	2.4308	0.23336	Oedema
63	M	IDA-001	101	1.7188	0	Oedema
63	M	IDA-001	102	1.7188	1.2952	Oedema
63	M	IDA-001	103	1.7188	1.8611	Oedema
63	M	IDA-001	104	7.8765	0.058341	Oedema
63	M	IDA-001	105	7.2923	0.47839	Oedema
63	M	IDA-001	106	6.4312	0.50173	Oedema
63	M	IDA-001	107	5.7006	0.40255	Oedema
63	M	IDA-001	108	3.8434	0.93928	Oedema
63	M	IDA-001	109	2.4308	1.7035	Oedema
63	M	IDA-001	110	1.7188	0.77593	Oedema
63	M	IDA-001	111	1.7188	1.1668	Oedema
63	M	IDA-001	112	1.7188	1.3768	Oedema
63	M	IDA-001	113	2.4308	1.3768	Oedema
63	M	IDA-001	114	2.4308	1.5285	Oedema
63	M	IDA-001	115	1.7188	1.0093	Oedema
63	M	IDA-001	116	1.7188	0.86927	Oedema
63	M	IDA-001	117	1.7188	2.0419	Oedema
63	M	IDA-001	118	1.7188	2.9929	Oedema
63	M	IDA-001	119	6.4312	0.15169	Oedema
63	M	IDA-001	120	5.7006	0.30337	Oedema
63	M	IDA-001	121	5.1564	0.53673	Oedema
63	M	IDA-001	122	4.2102	1.0968	Oedema
63	M	IDA-001	123	3.8434	0.64758	Oedema
63	M	IDA-001	124	2.4308	0.97429	Oedema
63	M	IDA-001	125	2.4308	1.0093	Oedema
63	M	IDA-001	126	2.4308	1.9252	Oedema
63	M	IDA-001	127	1.7188	1.4293	Oedema
63	M	IDA-001	128	1.7188	2.5903	Oedema
63	M	IDA-001	129	1.7188	2.1761	Oedema
63	M	IDA-001	130	1.7188	1.301	Oedema
63	M	IDA-001	131	1.7188	1.231	Oedema
63	M	IDA-001	132	1.7188	2.1936	Oedema
63	M	IDA-001	133	1.7188	3.7571	Oedema
63	M	IDA-001	134	4.2102	0.94512	Oedema
63	M	IDA-001	135	3.8434	0.91011	Oedema
63	M	IDA-001	136	2.977	1.3652	Oedema
63	M	IDA-001	137	2.4308	0.87511	Oedema
63	M	IDA-001	138	2.4308	0.64175	Oedema
63	M	IDA-001	139	2.4308	0.87511	Oedema
63	M	IDA-001	140	2.4308	1.476	Oedema
63	M	IDA-001	141	1.7188	1.336	Oedema
63	M	IDA-001	142	1.7188	1.441	Oedema
63	M	IDA-001	143	1.7188	1.8669	Oedema
63	M	IDA-001	144	1.7188	1.2076	Oedema
63	M	IDA-001	145	1.7188	2.7012	Oedema
63	M	IDA-001	146	1.7188	3.1154	Oedema
63	M	IDA-001	147	1.7188	5.0173	Oedema
63	M	IDA-001	148	2.977	0.24503	Oedema
63	M	IDA-001	149	2.4308	1.0385	Oedema
63	M	IDA-001	150	2.4308	1.3885	Oedema
63	M	IDA-001	151	1.7188	1.6394	Oedema
63	M	IDA-001	152	1.7188	1.0735	Oedema
63	M	IDA-001	153	1.7188	1.6802	Oedema
63	M	IDA-001	154	1.7188	2.4736	Oedema
63	M	IDA-001	155	1.7188	1.406	Oedema
63	M	IDA-001	156	1.7188	2.8995	Oedema
63	M	IDA-001	157	1.7188	1.0443	Oedema
63	M	IDA-001	158	1.7188	1.3302	Oedema
63	M	IDA-001	159	1.7188	1.9777	Oedema
63	M	IDA-001	160	1.7188	2.6137	Oedema
63	M	IDA-001	161	1.7188	1.4818	Oedema
63	M	IDA-001	162	1.7188	2.742	Oedema
63	M	IDA-001	163	1.7188	4.2064	Oedema
63	M	IDA-001	1	55.3763	1.7094	NAWMcontra
63	M	IDA-001	2	39.9783	0.70009	NAWMcontra
63	M	IDA-001	3	39.1192	0.25086	NAWMcontra
63	M	IDA-001	4	42.2769	0.85177	NAWMcontra
63	M	IDA-001	5	41.3942	0.74676	NAWMcontra
63	M	IDA-001	6	40.5651	0.59507	NAWMcontra
63	M	IDA-001	7	39.1192	0.2917	NAWMcontra
63	M	IDA-001	8	37.6962	0.78176	NAWMcontra
63	M	IDA-001	9	42.8323	0.97429	NAWMcontra
63	M	IDA-001	10	41.3942	0.74676	NAWMcontra
63	M	IDA-001	11	39.9783	0.72342	NAWMcontra
63	M	IDA-001	12	38.587	1.0151	NAWMcontra
63	M	IDA-001	13	37.223	1.2252	NAWMcontra
63	M	IDA-001	14	35.8896	1.3652	NAWMcontra
63	M	IDA-001	15	42.2769	0.70592	NAWMcontra
63	M	IDA-001	16	40.8915	1.4527	NAWMcontra
63	M	IDA-001	17	39.5324	1.0035	NAWMcontra
63	M	IDA-001	18	38.2022	1.406	NAWMcontra
63	M	IDA-001	19	36.9042	0.93345	NAWMcontra
63	M	IDA-001	20	35.6418	1.1785	NAWMcontra
63	M	IDA-001	21	34.4189	1.4352	NAWMcontra
63	M	IDA-001	22	41.8555	1.1785	NAWMcontra
63	M	IDA-001	23	40.5287	1.476	NAWMcontra
63	M	IDA-001	24	39.2323	1.2193	NAWMcontra
63	M	IDA-001	25	37.9695	1.3418	NAWMcontra
63	M	IDA-001	26	36.7437	0.92178	NAWMcontra
63	M	IDA-001	27	35.5588	0.7701	NAWMcontra
63	M	IDA-001	1	20.6256	2.2461	NAWMnext
63	M	IDA-001	2	11.0057	1.1726	NAWMnext
63	M	IDA-001	3	9.723	1.3243	NAWMnext
63	M	IDA-001	4	11.1391	1.0151	NAWMnext
63	M	IDA-001	5	9.8738	1.2893	NAWMnext
63	M	IDA-001	6	11.5301	1.0035	NAWMnext
63	M	IDA-001	7	10.3128	1.4994	NAWMnext
63	M	IDA-001	8	9.256	1.1026	NAWMnext
63	M	IDA-001	9	12.1538	1.196	NAWMnext
63	M	IDA-001	10	11.0057	2.2111	NAWMnext
63	M	IDA-001	11	9.723	2.8062	NAWMnext
63	M	IDA-001	12	8.594	1.6219	NAWMnext
63	M	IDA-001	13	12.2747	1.0151	NAWMnext
63	M	IDA-001	14	11.0057	2.0127	NAWMnext
63	M	IDA-001	15	9.723	2.322	NAWMnext
63	M	IDA-001	16	8.594	1.3885	NAWMnext
63	M	IDA-001	17	7.6867	1.3418	NAWMnext
63	M	IDA-001	18	11.0057	1.7269	NAWMnext
63	M	IDA-001	19	9.723	1.9894	NAWMnext
63	M	IDA-001	20	8.594	1.2718	NAWMnext
63	M	IDA-001	21	7.6867	1.3127	NAWMnext
63	M	IDA-001	22	7.0868	2.0303	NAWMnext
63	M	IDA-001	23	9.723	2.8529	NAWMnext
63	M	IDA-001	24	8.594	1.6685	NAWMnext
63	M	IDA-001	25	7.6867	2.1819	NAWMnext
63	M	IDA-001	26	7.0868	1.4002	NAWMnext
63	M	IDA-001	27	7.8765	2.777	NAWMnext
63	M	IDA-001	28	7.2923	0.5134	NAWMnext
63	M	IDA-001	29	7.0868	0.8226	NAWMnext
71	M	IDA-002	1	1.7188	3.6738	Oedema
71	M	IDA-002	2	2.4308	1.6722	Oedema
71	M	IDA-002	3	1.7188	1.946	Oedema
71	M	IDA-002	4	1.7188	0.95373	Oedema
71	M	IDA-002	5	1.7188	0.62442	Oedema
71	M	IDA-002	6	1.7188	0.93235	Oedema
71	M	IDA-002	7	1.7188	1.0649	Oedema
71	M	IDA-002	8	3.8434	0.88103	Oedema
71	M	IDA-002	9	3.4376	1.3429	Oedema
71	M	IDA-002	10	3.4376	0.48756	Oedema
71	M	IDA-002	11	3.4376	0.79549	Oedema
71	M	IDA-002	12	5.4353	0.83398	Oedema
71	M	IDA-002	13	5.1564	1.1719	Oedema
71	M	IDA-002	14	5.1564	1.5012	Oedema
71	M	IDA-002	15	5.1564	1.2274	Oedema
71	M	IDA-002	16	7.0868	0.45762	Oedema
71	M	IDA-002	17	6.8752	0.70568	Oedema
71	M	IDA-002	18	6.8752	1.1975	Oedema
71	M	IDA-002	1	54.921	0.78266	NAWMcontra
71	M	IDA-002	2	54.3532	0.8297	NAWMcontra
71	M	IDA-002	3	53.8344	1.0778	NAWMcontra
71	M	IDA-002	4	53.944	0.66719	NAWMcontra
71	M	IDA-002	5	53.3105	1.0564	NAWMcontra
71	M	IDA-002	6	52.7254	1.189	NAWMcontra
71	M	IDA-002	7	52.1904	1.0607	NAWMcontra
71	M	IDA-002	8	52.36	0.57309	NAWMcontra
71	M	IDA-002	9	51.707	0.98367	NAWMcontra
71	M	IDA-002	10	51.1036	1.6893	NAWMcontra
71	M	IDA-002	11	50.5514	1.0906	NAWMcontra
71	M	IDA-002	1	8.594	1.0264	NAWMnext
71	M	IDA-002	2	7.2923	0.63725	NAWMnext
71	M	IDA-002	3	6.1972	0.62869	NAWMnext
71	M	IDA-002	4	5.1564	0.65008	NAWMnext
71	M	IDA-002	5	7.2923	0.54316	NAWMnext
71	M	IDA-002	6	6.1972	0.7014	NAWMnext
71	M	IDA-002	7	4.8615	0.47473	NAWMnext
71	M	IDA-002	8	6.1972	0.67146	NAWMnext
71	M	IDA-002	9	4.8615	0.78266	NAWMnext
71	M	IDA-002	10	3.8434	0.479	NAWMnext
71	M	IDA-002	11	7.2923	0.91952	NAWMnext
71	M	IDA-002	12	6.1972	0.92379	NAWMnext
71	M	IDA-002	13	4.8615	1.3173	NAWMnext
71	M	IDA-002	14	3.8434	0.69285	NAWMnext
71	M	IDA-002	15	3.8434	0.82115	NAWMnext
71	M	IDA-002	16	2.4308	1.4456	NAWMnext
58	F	IDA-005	1	1.7188	1.7066	Oedema
58	F	IDA-005	2	1.7188	1.8446	Oedema
58	F	IDA-005	3	2.4308	1.1691	Oedema
58	F	IDA-005	4	1.7188	1.3277	Oedema
58	F	IDA-005	5	1.7188	1.2396	Oedema
58	F	IDA-005	6	1.7188	1.4129	Oedema
58	F	IDA-005	7	3.8434	1.0545	Oedema
58	F	IDA-005	8	2.4308	1.595	Oedema
58	F	IDA-005	9	1.7188	3.0431	Oedema
58	F	IDA-005	10	5.4353	1.5392	Oedema
58	F	IDA-005	11	3.8434	1.0457	Oedema
58	F	IDA-005	12	2.4308	1.3776	Oedema
58	F	IDA-005	13	1.7188	3.2399	Oedema
58	F	IDA-005	14	5.1564	1.0046	Oedema
58	F	IDA-005	15	3.4376	0.78721	Oedema
58	F	IDA-005	16	1.7188	2.0356	Oedema
58	F	IDA-005	17	5.1564	0.75196	Oedema
58	F	IDA-005	18	3.4376	0.88414	Oedema
58	F	IDA-005	19	1.7188	1.7095	Oedema
58	F	IDA-005	20	5.4353	0.78133	Oedema
58	F	IDA-005	21	3.8434	1.0104	Oedema
58	F	IDA-005	22	2.4308	1.5744	Oedema
58	F	IDA-005	23	1.7188	1.9063	Oedema
58	F	IDA-005	24	5.1564	0.68146	Oedema
58	F	IDA-005	25	3.4376	0.80777	Oedema
58	F	IDA-005	26	1.7188	1.1044	Oedema
58	F	IDA-005	27	5.1564	0.61684	Oedema
58	F	IDA-005	28	3.4376	0.36129	Oedema
58	F	IDA-005	29	1.7188	1.3717	Oedema
58	F	IDA-005	30	3.4376	0.59922	Oedema
58	F	IDA-005	31	1.7188	1.2807	Oedema
58	F	IDA-005	32	3.4376	0.89589	Oedema
58	F	IDA-005	33	1.7188	1.8535	Oedema
58	F	IDA-005	34	1.7188	1.4099	Oedema
58	F	IDA-005	35	1.7188	1.5891	Oedema
58	F	IDA-005	36	1.7188	1.3688	Oedema
58	F	IDA-005	37	1.7188	0.97226	Oedema
58	F	IDA-005	1	29.3205	1.3394	NAWMcontra
58	F	IDA-005	2	28.2428	0.77839	NAWMcontra
58	F	IDA-005	3	27.9272	0.99576	NAWMcontra
58	F	IDA-005	4	26.9035	0.75783	NAWMcontra
58	F	IDA-005	5	25.8392	0.75196	NAWMcontra
58	F	IDA-005	6	26.4606	1.0604	NAWMcontra
58	F	IDA-005	7	25.6095	1.0428	NAWMcontra
58	F	IDA-005	8	24.4891	1.1279	NAWMcontra
58	F	IDA-005	9	24.1245	1.1456	NAWMcontra
58	F	IDA-005	1	10.8706	1.0516	NAWMnext
58	F	IDA-005	2	9.256	1.1103	NAWMnext
58	F	IDA-005	3	12.5131	0.78721	NAWMnext
58	F	IDA-005	4	10.8706	1.1573	NAWMnext
58	F	IDA-005	5	9.256	1.7624	NAWMnext
58	F	IDA-005	6	11.0057	0.76664	NAWMnext
58	F	IDA-005	7	9.4143	1.2542	NAWMnext
63	M	IDA-006	1	1.7188	0.05958	Oedema
63	M	IDA-006	2	1.7188	0.4543	Oedema
63	M	IDA-006	3	1.7188	0.25694	Oedema
63	M	IDA-006	4	1.7188	0.79689	Oedema
63	M	IDA-006	5	1.7188	0.20481	Oedema
63	M	IDA-006	6	1.7188	0.16385	Oedema
63	M	IDA-006	7	1.7188	1.3815	Oedema
63	M	IDA-006	8	1.7188	1.2214	Oedema
63	M	IDA-006	9	1.7188	0.64794	Oedema
63	M	IDA-006	10	2.4308	0.50643	Oedema
63	M	IDA-006	11	3.4376	0.7671	Oedema
63	M	IDA-006	12	3.4376	0.88998	Oedema
63	M	IDA-006	13	3.8434	1.2326	Oedema
63	M	IDA-006	14	1.7188	0.42451	Oedema
63	M	IDA-006	15	1.7188	0.93094	Oedema
63	M	IDA-006	16	1.7188	2.1486	Oedema
63	M	IDA-006	17	1.7188	1.5118	Oedema
63	M	IDA-006	18	2.4308	0.81923	Oedema
63	M	IDA-006	19	3.4376	1.0836	Oedema
63	M	IDA-006	20	3.4376	0.5325	Oedema
63	M	IDA-006	21	3.4376	1.1097	Oedema
63	M	IDA-006	22	3.4376	1.4523	Oedema
63	M	IDA-006	23	3.4376	0.75592	Oedema
63	M	IDA-006	24	3.8434	0.66283	Oedema
63	M	IDA-006	1	64.7465	0.7522	NAWMcontra
63	M	IDA-006	2	65.0878	0.86764	NAWMcontra
63	M	IDA-006	3	65.4725	1.0166	NAWMcontra
63	M	IDA-006	4	65.8998	1.5603	NAWMcontra
63	M	IDA-006	5	66.4356	1.2773	NAWMcontra
63	M	IDA-006	6	66.7682	0.70752	NAWMcontra
63	M	IDA-006	7	67.1433	0.83412	NAWMcontra
63	M	IDA-006	8	67.56	1.0985	NAWMcontra
63	M	IDA-006	9	68.1261	1.3406	NAWMcontra
63	M	IDA-006	10	68.4505	0.74103	NAWMcontra
63	M	IDA-006	11	68.8164	0.80433	NAWMcontra
63	M	IDA-006	1	8.4204	1.3331	NAWMnext
63	M	IDA-006	2	8.7642	0.87881	NAWMnext
63	M	IDA-006	3	8.9311	1.2288	NAWMnext
63	M	IDA-006	4	9.8738	1.4076	NAWMnext
63	M	IDA-006	5	10.4551	1.1171	NAWMnext
63	M	IDA-006	6	10.5954	0.75592	NAWMnext
63	M	IDA-006	7	12.0316	1.1916	NAWMnext
63	M	IDA-006	8	12.2747	0.47664	NAWMnext
63	M	IDA-006	9	13.5338	0.71869	NAWMnext
63	M	IDA-006	10	13.9636	0.35003	NAWMnext
57	F	IDA-007	1	1.7188	2.7912	Oedema
57	F	IDA-007	2	3.4376	2.8796	Oedema
57	F	IDA-007	3	5.1564	3.1269	Oedema
57	F	IDA-007	4	1.7188	1.6253	Oedema
57	F	IDA-007	5	3.4376	2.0551	Oedema
57	F	IDA-007	6	5.1564	2.4556	Oedema
57	F	IDA-007	7	1.7188	0.35332	Oedema
57	F	IDA-007	8	3.4376	1.0953	Oedema
57	F	IDA-007	9	5.1564	1.8961	Oedema
57	F	IDA-007	10	6.8752	2.8501	Oedema
57	F	IDA-007	11	1.7188	0.55353	Oedema
57	F	IDA-007	12	3.4376	0.63597	Oedema
57	F	IDA-007	13	5.1564	1.1365	Oedema
57	F	IDA-007	14	6.8752	2.326	Oedema
57	F	IDA-007	15	1.7188	2.3378	Oedema
57	F	IDA-007	16	1.7188	0.58887	Oedema
57	F	IDA-007	17	3.4376	0.75964	Oedema
57	F	IDA-007	18	5.1564	1.8373	Oedema
57	F	IDA-007	19	6.8752	1.849	Oedema
57	F	IDA-007	20	1.7188	0.91274	Oedema
57	F	IDA-007	21	3.4376	0.94218	Oedema
57	F	IDA-007	22	5.1564	1.6076	Oedema
57	F	IDA-007	23	6.8752	2.5145	Oedema
57	F	IDA-007	24	1.7188	1.4015	Oedema
57	F	IDA-007	25	3.4376	1.2602	Oedema
57	F	IDA-007	26	5.1564	1.4368	Oedema
57	F	IDA-007	27	1.7188	1.5546	Oedema
57	F	IDA-007	28	2.4308	1.3073	Oedema
57	F	IDA-007	29	3.8434	1.3779	Oedema
57	F	IDA-007	30	5.4353	1.4663	Oedema
57	F	IDA-007	31	1.7188	1.4192	Oedema
57	F	IDA-007	32	3.4376	1.2248	Oedema
57	F	IDA-007	33	4.8615	1.1601	Oedema
57	F	IDA-007	34	6.1972	1.5605	Oedema
57	F	IDA-007	35	1.7188	1.8137	Oedema
57	F	IDA-007	36	2.4308	1.0128	Oedema
57	F	IDA-007	37	3.8434	1.2484	Oedema
57	F	IDA-007	38	5.4353	1.0482	Oedema
57	F	IDA-007	39	7.0868	1.4604	Oedema
57	F	IDA-007	40	8.594	1.9668	Oedema
57	F	IDA-007	41	1.7188	0.41221	Oedema
57	F	IDA-007	42	3.4376	0.77141	Oedema
57	F	IDA-007	43	4.8615	0.84208	Oedema
57	F	IDA-007	44	6.1972	0.87741	Oedema
57	F	IDA-007	45	7.6867	1.0658	Oedema
57	F	IDA-007	46	8.594	1.2484	Oedema
57	F	IDA-007	47	1.7188	0.070664	Oedema
57	F	IDA-007	48	2.4308	0.070664	Oedema
57	F	IDA-007	1	17.6961	1.0835	NAWMcontra
57	F	IDA-007	2	19.2168	1.2248	NAWMcontra
57	F	IDA-007	3	20.7683	1.4722	NAWMcontra
57	F	IDA-007	4	17.1018	1.0011	NAWMcontra
57	F	IDA-007	5	18.6709	1.113	NAWMcontra
57	F	IDA-007	6	20.2644	1.3897	NAWMcontra
57	F	IDA-007	7	21.8768	0.51231	NAWMcontra
57	F	IDA-007	8	16.6644	1.1188	NAWMcontra
57	F	IDA-007	9	18.2711	0.80675	NAWMcontra
57	F	IDA-007	10	19.8965	0.68897	NAWMcontra
57	F	IDA-007	11	21.5365	0.58887	NAWMcontra
57	F	IDA-007	1	10.4551	3.0621	NAWMnext
57	F	IDA-007	2	8.7642	2.6204	NAWMnext
57	F	IDA-007	3	7.0868	1.8196	NAWMnext
57	F	IDA-007	4	12.5131	1.5723	NAWMnext
57	F	IDA-007	5	10.8706	2.644	NAWMnext
57	F	IDA-007	6	9.256	2.0669	NAWMnext
57	F	IDA-007	7	7.6867	1.7489	NAWMnext
57	F	IDA-007	8	13.09	1.5605	NAWMnext
57	F	IDA-007	9	11.5301	2.0375	NAWMnext
57	F	IDA-007	10	10.0222	1.9609	NAWMnext
57	F	IDA-007	11	8.594	1.6842	NAWMnext
57	F	IDA-007	12	13.8574	2.2966	NAWMnext
57	F	IDA-007	13	12.3944	2.3672	NAWMnext
57	F	IDA-007	14	38.2022	3.3506	NAWMnext
65	M	IDA-008	1	1.7188	2.0811	Oedema
65	M	IDA-008	2	3.4376	0.47568	Oedema
65	M	IDA-008	3	5.1564	0.6045	Oedema
65	M	IDA-008	4	1.7188	3.1811	Oedema
65	M	IDA-008	5	3.4376	0	Oedema
65	M	IDA-008	6	5.1564	0.84234	Oedema
65	M	IDA-008	7	1.7188	2.9928	Oedema
65	M	IDA-008	8	3.4376	0.13874	Oedema
65	M	IDA-008	9	13.8574	3.0721	Oedema
65	M	IDA-008	1	34.1605	0.9018	NAWMcontra
65	M	IDA-008	2	34.6329	0.58468	NAWMcontra
65	M	IDA-008	3	35.183	1.1793	NAWMcontra
65	M	IDA-008	4	32.5212	1.1396	NAWMcontra
65	M	IDA-008	5	33.0171	0.9018	NAWMcontra
65	M	IDA-008	6	33.5936	1.5063	NAWMcontra
65	M	IDA-008	7	34.2468	0.95135	NAWMcontra
65	M	IDA-008	8	30.8906	1.209	NAWMcontra
65	M	IDA-008	9	31.4122	1.2189	NAWMcontra
65	M	IDA-008	10	32.0177	1.1297	NAWMcontra
65	M	IDA-008	11	32.7024	0.27748	NAWMcontra
65	M	IDA-008	1	10.0222	1.5261	NAWMnext
65	M	IDA-008	2	7.0868	1.209	NAWMnext
65	M	IDA-008	3	8.0619	0.99099	NAWMnext
65	M	IDA-008	4	8.9311	1.1495	NAWMnext
65	M	IDA-008	5	10.0222	0.83243	NAWMnext
65	M	IDA-008	6	6.4312	0.79279	NAWMnext
65	M	IDA-008	7	7.0868	1.1198	NAWMnext
65	M	IDA-008	8	8.0619	0.36667	NAWMnext
65	M	IDA-008	9	9.256	0.66396	NAWMnext
65	M	IDA-008	10	8.594	2.7351	NAWMnext
61	F	IDA-009	1	8.594	1.3051	Oedema
61	F	IDA-009	2	6.8752	1.1316	Oedema
61	F	IDA-009	3	5.1564	0.85493	Oedema
61	F	IDA-009	4	3.4376	0.37997	Oedema
61	F	IDA-009	5	8.594	0.75581	Oedema
61	F	IDA-009	6	6.8752	0.76407	Oedema
61	F	IDA-009	7	5.1564	0.7269	Oedema
61	F	IDA-009	8	3.4376	0.55343	Oedema
61	F	IDA-009	9	6.8752	0	Oedema
61	F	IDA-009	10	5.1564	0.61951	Oedema
61	F	IDA-009	11	3.4376	0.60712	Oedema
61	F	IDA-009	12	1.7188	1.2679	Oedema
61	F	IDA-009	13	5.4353	1.2927	Oedema
61	F	IDA-009	14	3.8434	1.1399	Oedema
61	F	IDA-009	15	2.4308	0.8921	Oedema
61	F	IDA-009	16	6.1972	1.491	Oedema
61	F	IDA-009	17	4.8615	1.2266	Oedema
61	F	IDA-009	18	3.8434	0.61538	Oedema
61	F	IDA-009	19	3.4376	1.1193	Oedema
61	F	IDA-009	20	7.2923	1.2886	Oedema
61	F	IDA-009	21	6.1972	0.77646	Oedema
61	F	IDA-009	22	5.4353	0	Oedema
61	F	IDA-009	23	3.8434	0.7269	Oedema
61	F	IDA-009	24	7.6867	0.55756	Oedema
61	F	IDA-009	25	6.1972	0	Oedema
61	F	IDA-009	26	4.8615	0.34693	Oedema
61	F	IDA-009	27	3.4376	0	Oedema
61	F	IDA-009	28	7.0868	0	Oedema
61	F	IDA-009	29	5.4353	0	Oedema
61	F	IDA-009	30	3.8434	0	Oedema
61	F	IDA-009	1	35.2249	0.64843	NAWMcontra
61	F	IDA-009	2	34.9301	0.74755	NAWMcontra
61	F	IDA-009	3	34.7181	0.96644	NAWMcontra
61	F	IDA-009	4	33.5496	0.91275	NAWMcontra
61	F	IDA-009	5	33.24	1.1275	NAWMcontra
61	F	IDA-009	6	33.0171	1.1771	NAWMcontra
61	F	IDA-009	7	31.879	1.016	NAWMcontra
61	F	IDA-009	8	31.553	1.4042	NAWMcontra
61	F	IDA-009	1	15.659	0.87971	NAWMnext
61	F	IDA-009	2	16.6644	0.78885	NAWMnext
61	F	IDA-009	3	17.7794	0.78059	NAWMnext
61	F	IDA-009	4	14.3805	0.9334	NAWMnext
61	F	IDA-009	5	15.4692	0.7682	NAWMnext
61	F	IDA-009	6	16.6644	0.89623	NAWMnext
61	F	IDA-009	7	13.2024	0.71038	NAWMnext
61	F	IDA-009	8	14.3805	0.84667	NAWMnext
61	F	IDA-009	9	15.659	1.2266	NAWMnext
65	F	IDA-010	1	17.1018	0.21638	Oedema
65	F	IDA-010	2	18.3518	0.18642	Oedema
65	F	IDA-010	3	19.6726	0.53262	Oedema
65	F	IDA-010	4	21.0509	0.749	Oedema
65	F	IDA-010	5	15.9395	0.46605	Oedema
65	F	IDA-010	6	17.2737	0.253	Oedema
65	F	IDA-010	7	18.6709	0.31957	Oedema
65	F	IDA-010	8	20.118	0.78562	Oedema
65	F	IDA-010	9	21.605	0.86884	Oedema
65	F	IDA-010	10	14.8852	0.56591	Oedema
65	F	IDA-010	11	16.306	0.26298	Oedema
65	F	IDA-010	12	17.7794	0.25965	Oedema
65	F	IDA-010	13	19.2935	0.51931	Oedema
65	F	IDA-010	14	20.8393	0.31957	Oedema
65	F	IDA-010	15	13.9636	0.25965	Oedema
65	F	IDA-010	16	15.4692	0.13981	Oedema
65	F	IDA-010	17	17.0153	0.29627	Oedema
65	F	IDA-010	18	18.5917	0.63915	Oedema
65	F	IDA-010	19	20.118	0.58921	Oedema
65	F	IDA-010	20	13.2024	0.20972	Oedema
65	F	IDA-010	21	14.7857	0.13316	Oedema
65	F	IDA-010	22	16.306	0.13648	Oedema
65	F	IDA-010	23	17.7794	0.37949	Oedema
65	F	IDA-010	24	19.2935	0.74567	Oedema
65	F	IDA-010	25	2.977	0.12983	Oedema
65	F	IDA-010	26	3.8434	0.033289	Oedema
65	F	IDA-010	27	4.2102	0.37617	Oedema
65	F	IDA-010	28	5.1564	0.26964	Oedema
65	F	IDA-010	29	12.5131	0.26631	Oedema
65	F	IDA-010	30	13.9636	0.27297	Oedema
65	F	IDA-010	31	15.4692	0.14647	Oedema
65	F	IDA-010	32	17.0153	0.27297	Oedema
65	F	IDA-010	33	18.5917	0.43941	Oedema
65	F	IDA-010	34	1.7188	0.13648	Oedema
65	F	IDA-010	35	2.4308	0	Oedema
65	F	IDA-010	36	2.4308	0.0033289	Oedema
65	F	IDA-010	37	2.977	0.17643	Oedema
65	F	IDA-010	38	4.2102	0.35619	Oedema
65	F	IDA-010	39	5.7006	0	Oedema
65	F	IDA-010	40	8.7642	0	Oedema
65	F	IDA-010	41	10.1686	0.1964	Oedema
65	F	IDA-010	42	11.6575	0.21971	Oedema
65	F	IDA-010	43	13.2024	0.38615	Oedema
65	F	IDA-010	44	14.7857	0.18975	Oedema
65	F	IDA-010	45	16.3963	0.41611	Oedema
65	F	IDA-010	46	18.0269	0.33955	Oedema
65	F	IDA-010	47	1.7188	0.54927	Oedema
65	F	IDA-010	48	1.7188	0.81558	Oedema
65	F	IDA-010	49	1.7188	0.25632	Oedema
65	F	IDA-010	50	1.7188	0.31292	Oedema
65	F	IDA-010	51	1.7188	0.049933	Oedema
65	F	IDA-010	52	2.4308	0.1498	Oedema
65	F	IDA-010	53	3.8434	0.16644	Oedema
65	F	IDA-010	54	5.1564	0.096538	Oedema
65	F	IDA-010	55	6.4312	0.23968	Oedema
65	F	IDA-010	56	7.8765	0.076565	Oedema
65	F	IDA-010	57	9.4143	0.17976	Oedema
65	F	IDA-010	58	11.0057	0.14647	Oedema
65	F	IDA-010	59	12.6305	0.37949	Oedema
65	F	IDA-010	60	14.2774	0.20306	Oedema
65	F	IDA-010	61	15.9395	0.37617	Oedema
65	F	IDA-010	62	17.6125	0.46272	Oedema
65	F	IDA-010	63	19.2935	0.46605	Oedema
65	F	IDA-010	64	1.7188	2.0772	Oedema
65	F	IDA-010	65	1.7188	0.40945	Oedema
65	F	IDA-010	66	1.7188	0.1265	Oedema
65	F	IDA-010	67	2.4308	0.1498	Oedema
65	F	IDA-010	68	2.977	0.22636	Oedema
65	F	IDA-010	69	4.2102	0.17976	Oedema
65	F	IDA-010	70	5.7006	0.12983	Oedema
65	F	IDA-010	71	7.2923	0.023302	Oedema
65	F	IDA-010	72	8.9311	0.3229	Oedema
65	F	IDA-010	73	10.5954	0.22304	Oedema
65	F	IDA-010	74	12.2747	0.39947	Oedema
65	F	IDA-010	75	13.9636	0.21305	Oedema
65	F	IDA-010	76	15.659	0.099867	Oedema
65	F	IDA-010	77	17.359	0.1964	Oedema
65	F	IDA-010	78	19.0624	0.1964	Oedema
65	F	IDA-010	79	20.7683	0.25632	Oedema
65	F	IDA-010	80	22.4762	0.34953	Oedema
65	F	IDA-010	81	24.1857	0.21638	Oedema
65	F	IDA-010	82	25.8963	0.38615	Oedema
65	F	IDA-010	83	2.4308	2.1172	Oedema
65	F	IDA-010	84	2.4308	2.2403	Oedema
65	F	IDA-010	85	1.7188	2.8096	Oedema
65	F	IDA-010	86	1.7188	2.0073	Oedema
65	F	IDA-010	87	1.7188	2.1738	Oedema
65	F	IDA-010	88	1.7188	0.28961	Oedema
65	F	IDA-010	89	1.7188	0.08988	Oedema
65	F	IDA-010	90	2.4308	0.33622	Oedema
65	F	IDA-010	91	3.8434	0.23968	Oedema
65	F	IDA-010	92	5.4353	0.026631	Oedema
65	F	IDA-010	93	7.0868	0	Oedema
65	F	IDA-010	94	8.7642	0.39614	Oedema
65	F	IDA-010	95	10.4551	0.28296	Oedema
65	F	IDA-010	96	12.1538	0.30959	Oedema
65	F	IDA-010	97	13.8574	0.093209	Oedema
65	F	IDA-010	98	15.5644	0.063249	Oedema
65	F	IDA-010	99	17.2737	0.0066578	Oedema
65	F	IDA-010	100	18.9848	0.12317	Oedema
65	F	IDA-010	101	20.6971	0.18642	Oedema
65	F	IDA-010	102	22.4104	0.18975	Oedema
65	F	IDA-010	103	24.1245	0.253	Oedema
65	F	IDA-010	104	25.8392	0.033289	Oedema
65	F	IDA-010	105	27.5545	0.10652	Oedema
65	F	IDA-010	106	29.2701	0.39281	Oedema
65	F	IDA-010	107	1.7188	2.7696	Oedema
65	F	IDA-010	108	1.7188	2.4168	Oedema
65	F	IDA-010	109	1.7188	2.1471	Oedema
65	F	IDA-010	110	1.7188	2.1438	Oedema
65	F	IDA-010	111	1.7188	2.5732	Oedema
65	F	IDA-010	112	1.7188	0.29294	Oedema
65	F	IDA-010	113	1.7188	0.23635	Oedema
65	F	IDA-010	114	2.4308	0.36618	Oedema
65	F	IDA-010	115	3.8434	0.23968	Oedema
65	F	IDA-010	116	5.4353	0.15646	Oedema
65	F	IDA-010	117	7.0868	0.1964	Oedema
65	F	IDA-010	118	8.7642	0.26964	Oedema
65	F	IDA-010	119	10.4551	0.099867	Oedema
65	F	IDA-010	120	12.1538	0.18975	Oedema
65	F	IDA-010	121	13.8574	0.033289	Oedema
65	F	IDA-010	122	15.5644	0.19973	Oedema
65	F	IDA-010	123	17.2737	0.17976	Oedema
65	F	IDA-010	124	18.9848	0.36951	Oedema
65	F	IDA-010	125	20.6971	0.15646	Oedema
65	F	IDA-010	126	22.4104	0	Oedema
65	F	IDA-010	127	24.1245	0	Oedema
65	F	IDA-010	128	25.8392	0	Oedema
65	F	IDA-010	129	27.5545	0.16977	Oedema
65	F	IDA-010	130	29.2701	0.20306	Oedema
65	F	IDA-010	131	1.7188	2.4334	Oedema
65	F	IDA-010	132	1.7188	2.9794	Oedema
65	F	IDA-010	133	1.7188	2.4634	Oedema
65	F	IDA-010	134	1.7188	0.24634	Oedema
65	F	IDA-010	135	1.7188	0.2763	Oedema
65	F	IDA-010	136	2.4308	0.26298	Oedema
65	F	IDA-010	137	3.8434	0.27963	Oedema
65	F	IDA-010	138	5.4353	0.20306	Oedema
65	F	IDA-010	139	7.0868	0.37949	Oedema
65	F	IDA-010	140	8.7642	0.40945	Oedema
65	F	IDA-010	141	10.4551	0.13316	Oedema
65	F	IDA-010	142	12.1538	0.16644	Oedema
65	F	IDA-010	143	13.8574	0.18975	Oedema
65	F	IDA-010	144	15.5644	0.13981	Oedema
65	F	IDA-010	145	17.2737	0.19308	Oedema
65	F	IDA-010	146	18.9848	0.39281	Oedema
65	F	IDA-010	147	20.6971	0.11651	Oedema
65	F	IDA-010	148	22.4104	0	Oedema
65	F	IDA-010	149	24.1245	0.16312	Oedema
65	F	IDA-010	150	25.8392	0.1032	Oedema
65	F	IDA-010	151	1.7188	2.1971	Oedema
65	F	IDA-010	152	1.7188	3.1491	Oedema
65	F	IDA-010	153	1.7188	2.9061	Oedema
65	F	IDA-010	154	1.7188	0.43276	Oedema
65	F	IDA-010	155	1.7188	0.57257	Oedema
65	F	IDA-010	156	2.4308	0.45606	Oedema
65	F	IDA-010	157	3.8434	0.14647	Oedema
65	F	IDA-010	158	5.4353	0.34953	Oedema
65	F	IDA-010	159	7.0868	0.52597	Oedema
65	F	IDA-010	160	8.7642	0.71571	Oedema
65	F	IDA-010	161	10.4551	0.36618	Oedema
65	F	IDA-010	162	12.1538	0.19308	Oedema
65	F	IDA-010	163	13.8574	0.21971	Oedema
65	F	IDA-010	164	15.5644	0.20639	Oedema
65	F	IDA-010	165	17.2737	0.33289	Oedema
65	F	IDA-010	166	18.9848	0.41278	Oedema
65	F	IDA-010	167	20.6971	0.18975	Oedema
65	F	IDA-010	168	22.4104	0.086551	Oedema
65	F	IDA-010	169	24.1245	0.1964	Oedema
65	F	IDA-010	170	1.7188	2.2004	Oedema
65	F	IDA-010	171	1.7188	0.45273	Oedema
65	F	IDA-010	172	2.4308	0.70573	Oedema
65	F	IDA-010	173	2.977	0.57257	Oedema
65	F	IDA-010	174	4.2102	0	Oedema
65	F	IDA-010	175	5.7006	0.21971	Oedema
65	F	IDA-010	176	7.2923	0.40613	Oedema
65	F	IDA-010	177	8.9311	0.62583	Oedema
65	F	IDA-010	178	10.5954	0.31625	Oedema
65	F	IDA-010	179	12.2747	0.32623	Oedema
65	F	IDA-010	180	13.9636	0.29627	Oedema
65	F	IDA-010	181	15.659	0.23635	Oedema
65	F	IDA-010	182	17.359	0.65246	Oedema
65	F	IDA-010	183	19.0624	0.749	Oedema
65	F	IDA-010	184	20.7683	0.17976	Oedema
65	F	IDA-010	185	1.7188	0.59254	Oedema
65	F	IDA-010	186	2.4308	0.75233	Oedema
65	F	IDA-010	187	3.8434	0.63915	Oedema
65	F	IDA-010	188	15.9395	0.12317	Oedema
65	F	IDA-010	189	17.6125	0.28628	Oedema
65	F	IDA-010	190	1.7188	2.5233	Oedema
65	F	IDA-010	191	1.7188	0.99201	Oedema
65	F	IDA-010	192	2.4308	0.74567	Oedema
65	F	IDA-010	193	1.7188	1.5779	Oedema
65	F	IDA-010	194	1.7188	0.93209	Oedema
65	F	IDA-010	195	1.7188	0.93875	Oedema
65	F	IDA-010	196	1.7188	0.79228	Oedema
65	F	IDA-010	197	1.7188	0.84221	Oedema
65	F	IDA-010	198	1.7188	0.78229	Oedema
65	F	IDA-010	199	1.7188	1.1218	Oedema
65	F	IDA-010	200	1.7188	2.0007	Oedema
65	F	IDA-010	201	2.4308	0.76232	Oedema
65	F	IDA-010	202	2.4308	0.9221	Oedema
65	F	IDA-010	203	1.7188	0.86884	Oedema
65	F	IDA-010	1	61.7812	1.3515	NAWMcontra
65	F	IDA-010	2	62.2813	1.2317	NAWMcontra
65	F	IDA-010	3	62.8244	0.98868	NAWMcontra
65	F	IDA-010	4	63.4095	1.5047	NAWMcontra
65	F	IDA-010	5	63.8968	0.84221	NAWMcontra
65	F	IDA-010	6	64.4263	0.76232	NAWMcontra
65	F	IDA-010	7	65.0424	0.65912	NAWMcontra
65	F	IDA-010	8	65.5176	1.1285	NAWMcontra
65	F	IDA-010	9	66.0341	0.72903	NAWMcontra
65	F	IDA-010	10	66.6797	0.50932	NAWMcontra
65	F	IDA-010	11	67.1433	1.1418	NAWMcontra
65	F	IDA-010	12	67.6474	1.0486	NAWMcontra
65	F	IDA-010	13	68.3209	0.91545	NAWMcontra
65	F	IDA-010	14	68.7735	1.1085	NAWMcontra
65	F	IDA-010	15	69.2657	1.0786	NAWMcontra
65	F	IDA-010	1	20.2644	1.0686	NAWMnext
65	F	IDA-010	2	21.605	1.1052	NAWMnext
65	F	IDA-010	3	22.996	1.3682	NAWMnext
65	F	IDA-010	4	20.7683	1.0719	NAWMnext
65	F	IDA-010	5	22.0784	0.99201	NAWMnext
65	F	IDA-010	6	23.4413	1.3182	NAWMnext
65	F	IDA-010	7	21.3989	1.0553	NAWMnext
65	F	IDA-010	8	22.6725	0.91877	NAWMnext
65	F	IDA-010	9	24.0017	1.1818	NAWMnext
65	F	IDA-010	10	22.0784	1.0153	NAWMnext
65	F	IDA-010	11	23.3782	0.98202	NAWMnext
65	F	IDA-010	12	24.6694	0.99534	NAWMnext
65	F	IDA-010	13	22.6725	0.95206	NAWMnext
65	F	IDA-010	14	24.0017	1.0752	NAWMnext
69	M	IDA-011	1	1.7188	9.4564	Oedema
69	M	IDA-011	2	3.4376	13.4871	Oedema
69	M	IDA-011	3	1.7188	3.3092	Oedema
69	M	IDA-011	4	1.7188	3.692	Oedema
69	M	IDA-011	5	2.4308	6.589	Oedema
69	M	IDA-011	6	3.8434	9.2098	Oedema
69	M	IDA-011	7	1.7188	5.1055	Oedema
69	M	IDA-011	8	1.7188	2.1166	Oedema
69	M	IDA-011	9	1.7188	1.1227	Oedema
69	M	IDA-011	10	1.7188	1.8221	Oedema
69	M	IDA-011	11	2.4308	2.2785	Oedema
69	M	IDA-011	12	3.8434	3.7914	Oedema
69	M	IDA-011	13	1.7188	4.3988	Oedema
69	M	IDA-011	14	1.7188	1.5902	Oedema
69	M	IDA-011	15	1.7188	1.2883	Oedema
69	M	IDA-011	16	1.7188	1.6196	Oedema
69	M	IDA-011	17	1.7188	1.2221	Oedema
69	M	IDA-011	18	2.4308	0.72883	Oedema
69	M	IDA-011	19	3.8434	0.82086	Oedema
69	M	IDA-011	20	1.7188	2.3448	Oedema
69	M	IDA-011	21	1.7188	1.9399	Oedema
69	M	IDA-011	22	1.7188	0.8319	Oedema
69	M	IDA-011	23	1.7188	1.2221	Oedema
69	M	IDA-011	24	1.7188	1.2221	Oedema
69	M	IDA-011	25	1.7188	1.0601	Oedema
69	M	IDA-011	26	2.4308	0.73988	Oedema
69	M	IDA-011	27	1.7188	1.1816	Oedema
69	M	IDA-011	28	1.7188	1.211	Oedema
69	M	IDA-011	29	1.7188	1.0638	Oedema
69	M	IDA-011	30	1.7188	0.70307	Oedema
69	M	IDA-011	31	2.4308	1.2957	Oedema
69	M	IDA-011	32	2.4308	0.42699	Oedema
69	M	IDA-011	1	40.2728	0.71411	NAWMcontra
69	M	IDA-011	2	41.3228	0.95706	NAWMcontra
69	M	IDA-011	3	42.4164	1.016	NAWMcontra
69	M	IDA-011	4	43.5505	0.68466	NAWMcontra
69	M	IDA-011	5	44.7218	0.55951	NAWMcontra
69	M	IDA-011	6	41.5367	1.0822	NAWMcontra
69	M	IDA-011	7	42.5555	1.4613	NAWMcontra
69	M	IDA-011	8	43.6183	1.189	NAWMcontra
69	M	IDA-011	9	44.7218	0.97914	NAWMcontra
69	M	IDA-011	10	45.8633	0.63681	NAWMcontra
69	M	IDA-011	11	42.8323	1.4834	NAWMcontra
69	M	IDA-011	12	43.821	1.6785	NAWMcontra
69	M	IDA-011	13	44.8538	1.1043	NAWMcontra
69	M	IDA-011	14	45.9277	0.72147	NAWMcontra
69	M	IDA-011	15	47.0399	0.73252	NAWMcontra
69	M	IDA-011	1	55.216	1.1337	NAWMnext
69	M	IDA-011	2	7.0868	0.87975	NAWMnext
69	M	IDA-011	3	8.7642	1.0123	NAWMnext
69	M	IDA-011	4	10.4551	0.90552	NAWMnext
69	M	IDA-011	5	12.1538	1.2736	NAWMnext
69	M	IDA-011	6	13.8574	1.4356	NAWMnext
69	M	IDA-011	7	15.5644	2.7534	NAWMnext
69	M	IDA-011	8	17.2737	1.2589	NAWMnext
69	M	IDA-011	9	8.9311	0.95337	NAWMnext
69	M	IDA-011	10	10.5954	1.0933	NAWMnext
69	M	IDA-011	11	12.2747	0.84294	NAWMnext
69	M	IDA-011	12	13.9636	1.0344	NAWMnext
69	M	IDA-011	13	15.659	1.4761	NAWMnext
69	M	IDA-011	14	17.359	0.91288	NAWMnext
69	M	IDA-011	15	12.6305	0.53374	NAWMnext
69	M	IDA-011	16	14.2774	0.80613	NAWMnext
69	M	IDA-011	17	15.9395	1.0969	NAWMnext
34	M	IDA-012	1	6.1972	0	Oedema
34	M	IDA-012	2	5.4353	0	Oedema
34	M	IDA-012	3	6.1972	1.8989	Oedema
34	M	IDA-012	4	5.4353	2.5872	Oedema
34	M	IDA-012	5	4.8615	0.90196	Oedema
34	M	IDA-012	6	3.8434	0.54592	Oedema
34	M	IDA-012	7	3.4376	0.9969	Oedema
34	M	IDA-012	8	3.4376	0.18989	Oedema
34	M	IDA-012	9	3.4376	0.23736	Oedema
34	M	IDA-012	10	3.4376	0.78328	Oedema
34	M	IDA-012	11	4.8615	0.52219	Oedema
34	M	IDA-012	12	3.8434	2.5397	Oedema
34	M	IDA-012	13	3.4376	2.5872	Oedema
34	M	IDA-012	14	2.4308	1.614	Oedema
34	M	IDA-012	15	1.7188	1.2105	Oedema
34	M	IDA-012	16	1.7188	0.71207	Oedema
34	M	IDA-012	17	1.7188	1.7564	Oedema
34	M	IDA-012	18	1.7188	2.4923	Oedema
34	M	IDA-012	19	1.7188	2.0888	Oedema
34	M	IDA-012	20	1.7188	1.614	Oedema
34	M	IDA-012	21	1.7188	1.2817	Oedema
34	M	IDA-012	22	1.7188	0.97317	Oedema
34	M	IDA-012	23	2.4308	0.3323	Oedema
34	M	IDA-012	24	3.8434	0.37977	Oedema
34	M	IDA-012	25	3.8434	0.26109	Oedema
34	M	IDA-012	26	3.8434	0.71207	Oedema
34	M	IDA-012	27	3.8434	1.6852	Oedema
34	M	IDA-012	28	4.8615	0.61713	Oedema
34	M	IDA-012	29	3.8434	0.75955	Oedema
34	M	IDA-012	30	2.4308	1.0206	Oedema
34	M	IDA-012	31	1.7188	2.0175	Oedema
34	M	IDA-012	32	1.7188	2.3261	Oedema
34	M	IDA-012	33	1.7188	2.5872	Oedema
34	M	IDA-012	34	2.4308	1.6378	Oedema
34	M	IDA-012	35	2.4308	1.2817	Oedema
34	M	IDA-012	36	2.4308	0.37977	Oedema
34	M	IDA-012	37	2.4308	0.6646	Oedema
34	M	IDA-012	38	2.977	0.80702	Oedema
34	M	IDA-012	39	5.4353	0.21362	Oedema
34	M	IDA-012	40	3.8434	0.3323	Oedema
34	M	IDA-012	41	2.4308	0.73581	Oedema
34	M	IDA-012	42	1.7188	0.6646	Oedema
34	M	IDA-012	43	1.7188	4.3199	Oedema
34	M	IDA-012	44	1.7188	3.9401	Oedema
34	M	IDA-012	45	1.7188	2.967	Oedema
34	M	IDA-012	46	1.7188	0.28483	Oedema
34	M	IDA-012	47	2.4308	0.11868	Oedema
34	M	IDA-012	48	2.4308	0.26109	Oedema
34	M	IDA-012	49	4.8615	0	Oedema
34	M	IDA-012	50	3.4376	1.0444	Oedema
34	M	IDA-012	51	1.7188	1.0681	Oedema
34	M	IDA-012	52	1.7188	2.065	Oedema
34	M	IDA-012	53	1.7188	0.71207	Oedema
34	M	IDA-012	54	3.8434	0.52219	Oedema
34	M	IDA-012	55	2.4308	1.3767	Oedema
34	M	IDA-012	56	1.7188	2.3973	Oedema
34	M	IDA-012	57	3.4376	1.614	Oedema
34	M	IDA-012	58	1.7188	1.8989	Oedema
34	M	IDA-012	59	1.7188	0.87822	Oedema
34	M	IDA-012	1	17.7794	0.78328	NAWMcontra
34	M	IDA-012	2	18.5917	0.83075	NAWMcontra
34	M	IDA-012	3	18.5917	2.1362	NAWMcontra
34	M	IDA-012	4	19.2935	1.258	NAWMcontra
34	M	IDA-012	5	20.118	0.90196	NAWMcontra
34	M	IDA-012	6	19.6726	0.75955	NAWMcontra
34	M	IDA-012	7	20.1913	0.71207	NAWMcontra
34	M	IDA-012	8	20.8393	0.90196	NAWMcontra
34	M	IDA-012	9	21.605	0.94943	NAWMcontra
34	M	IDA-012	10	20.9806	1.3055	NAWMcontra
34	M	IDA-012	11	21.3297	0.85449	NAWMcontra
34	M	IDA-012	12	21.8091	0.30857	NAWMcontra
34	M	IDA-012	13	22.4104	0.6646	NAWMcontra
34	M	IDA-012	14	22.6725	1.3292	NAWMcontra
34	M	IDA-012	15	22.996	1.2105	NAWMcontra
34	M	IDA-012	16	23.4413	0.97317	NAWMcontra
34	M	IDA-012	17	24.1857	0.3323	NAWMcontra
34	M	IDA-012	18	24.3682	0.83075	NAWMcontra
34	M	IDA-012	19	24.6694	0.75955	NAWMcontra
34	M	IDA-012	20	25.8963	0.85449	NAWMcontra
34	M	IDA-012	21	26.0669	1.4004	NAWMcontra
34	M	IDA-012	22	26.3487	1.2105	NAWMcontra
34	M	IDA-012	23	27.7681	1.7327	NAWMcontra
34	M	IDA-012	1	9.256	1.3055	NAWMnext
34	M	IDA-012	2	10.0222	1.4004	NAWMnext
34	M	IDA-012	3	11.0057	1.258	NAWMnext
34	M	IDA-012	4	7.6867	0.5934	NAWMnext
34	M	IDA-012	5	8.594	0.80702	NAWMnext
34	M	IDA-012	6	9.723	1.0681	NAWMnext
34	M	IDA-012	7	10.5954	1.7802	NAWMnext
34	M	IDA-012	8	7.2923	0.73581	NAWMnext
34	M	IDA-012	9	8.4204	1.0681	NAWMnext
34	M	IDA-012	10	9.256	1.8277	NAWMnext
34	M	IDA-012	11	10.3128	1.1631	NAWMnext
34	M	IDA-012	12	7.0868	0.64087	NAWMnext
34	M	IDA-012	13	8.0619	1.1156	NAWMnext
34	M	IDA-012	14	9.256	0.61713	NAWMnext
34	M	IDA-012	15	10.1686	0.85449	NAWMnext
34	M	IDA-012	16	7.0868	0.71207	NAWMnext
34	M	IDA-012	17	7.8765	0.54592	NAWMnext
34	M	IDA-012	18	8.7642	1.3292	NAWMnext
34	M	IDA-012	19	9.8738	1.0444	NAWMnext
34	M	IDA-012	20	11.1391	1.2105	NAWMnext
34	M	IDA-012	21	6.4312	1.1631	NAWMnext
34	M	IDA-012	22	7.4921	0.9969	NAWMnext
34	M	IDA-012	23	8.7642	1.6852	NAWMnext
34	M	IDA-012	24	9.8738	0.5934	NAWMnext
34	M	IDA-012	25	11.1391	1.1156	NAWMnext
34	M	IDA-012	26	5.1564	0.52219	NAWMnext
34	M	IDA-012	27	6.4312	1.4004	NAWMnext
34	M	IDA-012	28	7.4921	1.3055	NAWMnext
34	M	IDA-012	29	8.7642	0.6646	NAWMnext
34	M	IDA-012	30	10.1686	1.2343	NAWMnext
34	M	IDA-012	31	5.1564	1.0206	NAWMnext
34	M	IDA-012	32	6.4312	0.9257	NAWMnext
34	M	IDA-012	33	7.8765	1.2105	NAWMnext
34	M	IDA-012	34	9.4143	0.83075	NAWMnext
34	M	IDA-012	35	11.0057	1.0444	NAWMnext
34	M	IDA-012	36	5.7006	0.78328	NAWMnext
34	M	IDA-012	37	7.2923	0.83075	NAWMnext
34	M	IDA-012	38	8.9311	0.40351	NAWMnext
34	M	IDA-012	39	10.5954	0.37977	NAWMnext
34	M	IDA-012	40	7.0868	1.709	NAWMnext
34	M	IDA-012	41	8.7642	0.21362	NAWMnext
50	M	IDA-013	1	7.0868	4.0666	Oedema
50	M	IDA-013	2	7.0868	3.3333	Oedema
50	M	IDA-013	3	5.4353	4.3365	Oedema
50	M	IDA-013	4	5.4353	3.3423	Oedema
50	M	IDA-013	5	5.4353	2.6316	Oedema
50	M	IDA-013	6	5.4353	2.3977	Oedema
50	M	IDA-013	7	5.7006	2.1862	Oedema
50	M	IDA-013	8	6.4312	1.9073	Oedema
50	M	IDA-013	9	3.8434	5.0337	Oedema
50	M	IDA-013	10	3.8434	3.7202	Oedema
50	M	IDA-013	11	3.8434	3.3828	Oedema
50	M	IDA-013	12	3.8434	2.6046	Oedema
50	M	IDA-013	13	4.2102	2.1502	Oedema
50	M	IDA-013	14	5.1564	2.1727	Oedema
50	M	IDA-013	15	5.4353	2.0558	Oedema
50	M	IDA-013	16	5.4353	2.2222	Oedema
50	M	IDA-013	17	5.7006	1.8803	Oedema
50	M	IDA-013	18	6.4312	1.6014	Oedema
50	M	IDA-013	19	10.5954	1.0301	Oedema
50	M	IDA-013	20	11.0057	0.74674	Oedema
50	M	IDA-013	21	11.6575	0.49933	Oedema
50	M	IDA-013	22	12.5131	0.2879	Oedema
50	M	IDA-013	23	2.4308	5.4116	Oedema
50	M	IDA-013	24	2.4308	4.1206	Oedema
50	M	IDA-013	25	2.4308	3.2164	Oedema
50	M	IDA-013	26	2.4308	2.8925	Oedema
50	M	IDA-013	27	2.977	2.3347	Oedema
50	M	IDA-013	28	3.8434	1.9208	Oedema
50	M	IDA-013	29	3.8434	1.8219	Oedema
50	M	IDA-013	30	3.8434	2.2762	Oedema
50	M	IDA-013	31	4.2102	2.2762	Oedema
50	M	IDA-013	32	5.1564	2.0558	Oedema
50	M	IDA-013	33	6.1972	2.0648	Oedema
50	M	IDA-013	34	7.2923	0.94017	Oedema
50	M	IDA-013	35	8.594	0.60279	Oedema
50	M	IDA-013	36	8.9311	0.80972	Oedema
50	M	IDA-013	37	9.4143	0.70625	Oedema
50	M	IDA-013	38	10.1686	0.44534	Oedema
50	M	IDA-013	39	11.1391	0.53981	Oedema
50	M	IDA-013	40	1.7188	4.386	Oedema
50	M	IDA-013	41	1.7188	3.0679	Oedema
50	M	IDA-013	42	1.7188	3.2479	Oedema
50	M	IDA-013	43	2.4308	2.5461	Oedema
50	M	IDA-013	44	2.4308	1.0301	Oedema
50	M	IDA-013	45	2.4308	0.77823	Oedema
50	M	IDA-013	46	2.4308	1.5385	Oedema
50	M	IDA-013	47	2.977	2.3077	Oedema
50	M	IDA-013	48	3.8434	2.9555	Oedema
50	M	IDA-013	49	4.8615	2.9645	Oedema
50	M	IDA-013	50	6.1972	1.327	Oedema
50	M	IDA-013	51	7.0868	0.87719	Oedema
50	M	IDA-013	52	7.2923	0.89969	Oedema
50	M	IDA-013	53	7.8765	0.67027	Oedema
50	M	IDA-013	54	8.7642	0.49933	Oedema
50	M	IDA-013	55	1.7188	1.7319	Oedema
50	M	IDA-013	56	1.7188	2.5326	Oedema
50	M	IDA-013	57	2.4308	4.1925	Oedema
50	M	IDA-013	58	3.8434	3.2839	Oedema
50	M	IDA-013	59	4.8615	2.0423	Oedema
50	M	IDA-013	60	5.4353	1.3225	Oedema
50	M	IDA-013	61	5.7006	1.0076	Oedema
50	M	IDA-013	62	6.4312	1.1291	Oedema
50	M	IDA-013	63	7.4921	0.68826	Oedema
50	M	IDA-013	64	1.7188	4.0261	Oedema
50	M	IDA-013	65	2.4308	2.2807	Oedema
50	M	IDA-013	66	3.8434	2.1233	Oedema
50	M	IDA-013	67	3.8434	1.291	Oedema
50	M	IDA-013	68	4.2102	1.0031	Oedema
50	M	IDA-013	69	5.1564	0.67926	Oedema
50	M	IDA-013	70	1.7188	2.2852	Oedema
50	M	IDA-013	71	2.4308	2.1233	Oedema
50	M	IDA-013	72	2.4308	1.0166	Oedema
50	M	IDA-013	73	2.977	1.2461	Oedema
50	M	IDA-013	74	1.7188	2.7036	Oedema
50	M	IDA-013	75	1.7188	1.5115	Oedema
50	M	IDA-013	76	1.7188	1.2146	Oedema
50	M	IDA-013	1	90.2493	1.2011	NAWMcontra
50	M	IDA-013	2	90.7878	0.98516	NAWMcontra
50	M	IDA-013	3	91.3555	1.0256	NAWMcontra
50	M	IDA-013	4	88.6141	0.78273	NAWMcontra
50	M	IDA-013	5	89.1625	0.84121	NAWMcontra
50	M	IDA-013	6	89.7404	0.89519	NAWMcontra
50	M	IDA-013	7	86.4541	1.2776	NAWMcontra
50	M	IDA-013	8	86.9821	1.0526	NAWMcontra
50	M	IDA-013	9	87.5408	0.87269	NAWMcontra
50	M	IDA-013	10	88.1294	1.0661	NAWMcontra
50	M	IDA-013	1	21.0509	0.97616	NAWMnext
50	M	IDA-013	2	22.0784	0.5668	NAWMnext
50	M	IDA-013	3	23.1879	0.51282	NAWMnext
50	M	IDA-013	4	19.6726	0.55331	NAWMnext
50	M	IDA-013	5	20.7683	0.60729	NAWMnext
50	M	IDA-013	6	21.9442	0.75574	NAWMnext
50	M	IDA-013	7	23.1879	0.87719	NAWMnext
50	M	IDA-013	8	24.3682	0.60729	NAWMnext
50	M	IDA-013	9	18.3518	0.52632	NAWMnext
50	M	IDA-013	10	19.5218	0.5758	NAWMnext
50	M	IDA-013	11	20.7683	0.69276	NAWMnext
50	M	IDA-013	12	21.9442	0.69276	NAWMnext
50	M	IDA-013	13	23.1879	0.8592	NAWMnext
50	M	IDA-013	14	19.5218	0.67926	NAWMnext
50	M	IDA-013	15	20.7683	0.53531	NAWMnext
79	M	IDA-014	1	12.0316	0.06962	Oedema
79	M	IDA-014	2	12.0316	0	Oedema
79	M	IDA-014	3	10.3128	0	Oedema
79	M	IDA-014	4	10.3128	0.024864	Oedema
79	M	IDA-014	5	10.4551	0.052215	Oedema
79	M	IDA-014	6	10.5954	0.45999	Oedema
79	M	IDA-014	7	8.594	0.054702	Oedema
79	M	IDA-014	8	8.594	0	Oedema
79	M	IDA-014	9	8.7642	0.0024864	Oedema
79	M	IDA-014	10	8.9311	0.32572	Oedema
79	M	IDA-014	11	5.4353	0.65642	Oedema
79	M	IDA-014	12	5.1564	0.38042	Oedema
79	M	IDA-014	13	5.1564	0.184	Oedema
79	M	IDA-014	14	5.1564	0.072107	Oedema
79	M	IDA-014	15	6.8752	0.23124	Oedema
79	M	IDA-014	16	6.8752	0.17902	Oedema
79	M	IDA-014	17	7.0868	0.1641	Oedema
79	M	IDA-014	18	7.2923	0.41275	Oedema
79	M	IDA-014	19	7.8765	0.72853	Oedema
79	M	IDA-014	20	3.8434	0.70366	Oedema
79	M	IDA-014	21	3.4376	0.61166	Oedema
79	M	IDA-014	22	3.4376	0.44259	Oedema
79	M	IDA-014	23	3.4376	0.027351	Oedema
79	M	IDA-014	24	3.8434	0.23373	Oedema
79	M	IDA-014	25	5.1564	0.54204	Oedema
79	M	IDA-014	26	5.1564	0.74096	Oedema
79	M	IDA-014	27	5.4353	0.39783	Oedema
79	M	IDA-014	28	5.7006	0.37794	Oedema
79	M	IDA-014	29	6.4312	0.45502	Oedema
79	M	IDA-014	30	7.0868	0.66637	Oedema
79	M	IDA-014	31	1.7188	0.40529	Oedema
79	M	IDA-014	32	1.7188	0.65393	Oedema
79	M	IDA-014	33	1.7188	0.66637	Oedema
79	M	IDA-014	34	2.4308	0.68377	Oedema
79	M	IDA-014	35	3.4376	0.68626	Oedema
79	M	IDA-014	36	3.4376	0.90506	Oedema
79	M	IDA-014	37	3.4376	0.88517	Oedema
79	M	IDA-014	38	3.4376	0.86528	Oedema
79	M	IDA-014	39	3.4376	0.86279	Oedema
79	M	IDA-014	40	3.4376	1.0468	Oedema
79	M	IDA-014	41	3.4376	0.76582	Oedema
79	M	IDA-014	42	3.8434	0.6415	Oedema
79	M	IDA-014	43	4.2102	0.43761	Oedema
79	M	IDA-014	44	5.1564	0.42767	Oedema
79	M	IDA-014	45	5.4353	0.66637	Oedema
79	M	IDA-014	46	5.4353	0.6788	Oedema
79	M	IDA-014	47	9.4143	0.52464	Oedema
79	M	IDA-014	48	10.1686	0.40032	Oedema
79	M	IDA-014	49	11.1391	0.28843	Oedema
79	M	IDA-014	50	1.7188	0.65393	Oedema
79	M	IDA-014	51	1.7188	0.59426	Oedema
79	M	IDA-014	52	1.7188	0.63901	Oedema
79	M	IDA-014	53	1.7188	0.9722	Oedema
79	M	IDA-014	54	1.7188	1.1562	Oedema
79	M	IDA-014	55	1.7188	1.0667	Oedema
79	M	IDA-014	56	1.7188	1.1985	Oedema
79	M	IDA-014	57	1.7188	0.52464	Oedema
79	M	IDA-014	58	2.4308	0.89014	Oedema
79	M	IDA-014	59	2.977	0.73101	Oedema
79	M	IDA-014	60	3.8434	0.43264	Oedema
79	M	IDA-014	61	3.8434	0.67631	Oedema
79	M	IDA-014	62	3.8434	0.77328	Oedema
79	M	IDA-014	63	7.2923	0.40529	Oedema
79	M	IDA-014	64	7.8765	0.4948	Oedema
79	M	IDA-014	65	8.7642	0.4575	Oedema
79	M	IDA-014	66	9.8738	0.50226	Oedema
79	M	IDA-014	67	1.7188	0.68626	Oedema
79	M	IDA-014	68	1.7188	0.46496	Oedema
79	M	IDA-014	69	2.4308	0.27848	Oedema
79	M	IDA-014	70	2.4308	0.5495	Oedema
79	M	IDA-014	71	2.4308	0.67631	Oedema
79	M	IDA-014	72	2.977	0.4401	Oedema
79	M	IDA-014	73	5.1564	0.42767	Oedema
79	M	IDA-014	74	5.7006	0.38788	Oedema
79	M	IDA-014	75	6.4312	0.58431	Oedema
79	M	IDA-014	76	7.4921	0.71858	Oedema
79	M	IDA-014	77	8.7642	0.55199	Oedema
79	M	IDA-014	78	1.7188	0.78571	Oedema
79	M	IDA-014	79	1.7188	0.54702	Oedema
79	M	IDA-014	80	1.7188	0.59923	Oedema
79	M	IDA-014	81	2.4308	0.61664	Oedema
79	M	IDA-014	82	2.977	0.64896	Oedema
79	M	IDA-014	83	3.8434	0.60918	Oedema
79	M	IDA-014	84	4.2102	0.57934	Oedema
79	M	IDA-014	85	5.1564	0.6042	Oedema
79	M	IDA-014	86	6.4312	0.64647	Oedema
79	M	IDA-014	87	7.8765	0.34313	Oedema
79	M	IDA-014	88	1.7188	0.52961	Oedema
79	M	IDA-014	89	1.7188	0.54702	Oedema
79	M	IDA-014	90	2.4308	0.59675	Oedema
79	M	IDA-014	91	2.4308	0.65891	Oedema
79	M	IDA-014	92	2.977	0.71609	Oedema
79	M	IDA-014	93	4.2102	0.57188	Oedema
79	M	IDA-014	94	5.7006	0.40032	Oedema
79	M	IDA-014	95	7.2923	0.33567	Oedema
79	M	IDA-014	96	1.7188	0.30335	Oedema
79	M	IDA-014	97	1.7188	0.34561	Oedema
79	M	IDA-014	98	2.4308	0.50226	Oedema
79	M	IDA-014	99	3.8434	0.38788	Oedema
79	M	IDA-014	100	5.4353	0.22627	Oedema
79	M	IDA-014	101	7.0868	0.37297	Oedema
79	M	IDA-014	102	7.6867	0.31578	Oedema
79	M	IDA-014	103	1.7188	0.19146	Oedema
79	M	IDA-014	104	2.4308	0.45502	Oedema
79	M	IDA-014	105	3.8434	0.3481	Oedema
79	M	IDA-014	106	5.4353	0.31826	Oedema
79	M	IDA-014	107	7.0868	0.53707	Oedema
79	M	IDA-014	108	7.0868	0.41772	Oedema
79	M	IDA-014	109	5.4353	0.34561	Oedema
79	M	IDA-014	110	1.7188	0.41524	Oedema
79	M	IDA-014	111	2.4308	0.68626	Oedema
79	M	IDA-014	112	3.8434	0.33816	Oedema
79	M	IDA-014	113	5.4353	0.29837	Oedema
79	M	IDA-014	114	7.0868	0.40778	Oedema
79	M	IDA-014	115	6.8752	0.29091	Oedema
79	M	IDA-014	116	5.1564	0.22378	Oedema
79	M	IDA-014	117	3.4376	0.21135	Oedema
79	M	IDA-014	118	1.7188	0.64896	Oedema
79	M	IDA-014	119	2.4308	0.81555	Oedema
79	M	IDA-014	120	3.8434	0.32821	Oedema
79	M	IDA-014	121	5.4353	0.26605	Oedema
79	M	IDA-014	122	7.0868	0.14173	Oedema
79	M	IDA-014	123	7.0868	0.2387	Oedema
79	M	IDA-014	124	5.4353	0.16908	Oedema
79	M	IDA-014	125	3.8434	0.14421	Oedema
79	M	IDA-014	126	1.7188	0.62907	Oedema
79	M	IDA-014	127	2.4308	0.65891	Oedema
79	M	IDA-014	128	3.8434	0.50723	Oedema
79	M	IDA-014	129	5.4353	0.45253	Oedema
79	M	IDA-014	130	7.0868	0.25113	Oedema
79	M	IDA-014	131	1.7188	0.53956	Oedema
79	M	IDA-014	132	2.4308	0.30086	Oedema
79	M	IDA-014	133	3.8434	0.53707	Oedema
79	M	IDA-014	134	5.4353	0.44507	Oedema
79	M	IDA-014	135	1.7188	1.0542	Oedema
79	M	IDA-014	136	1.7188	0.63156	Oedema
79	M	IDA-014	137	2.4308	0.22627	Oedema
79	M	IDA-014	138	1.7188	1.0542	Oedema
79	M	IDA-014	139	1.7188	0.72853	Oedema
79	M	IDA-014	140	1.7188	0.40529	Oedema
79	M	IDA-014	141	1.7188	0.75339	Oedema
79	M	IDA-014	1	28.1904	0.52215	NAWMcontra
79	M	IDA-014	2	27.0677	0.58431	NAWMcontra
79	M	IDA-014	3	26.0102	0.77825	NAWMcontra
79	M	IDA-014	4	25.0261	0.76831	NAWMcontra
79	M	IDA-014	5	24.1245	0.78074	NAWMcontra
79	M	IDA-014	6	23.3149	0.74842	NAWMcontra
79	M	IDA-014	7	22.6073	0.91252	NAWMcontra
79	M	IDA-014	8	22.0114	0.90258	NAWMcontra
79	M	IDA-014	9	21.5365	1.5764	NAWMcontra
79	M	IDA-014	10	21.1908	1.5963	NAWMcontra
79	M	IDA-014	11	29.4713	0.73101	NAWMcontra
79	M	IDA-014	12	28.3992	0.87025	NAWMcontra
79	M	IDA-014	13	27.3932	1.1388	NAWMcontra
79	M	IDA-014	14	26.4606	1.1313	NAWMcontra
79	M	IDA-014	15	25.6095	0.7882	NAWMcontra
79	M	IDA-014	16	24.8484	0.92993	NAWMcontra
79	M	IDA-014	17	24.1857	1.2606	NAWMcontra
79	M	IDA-014	18	23.6296	0.76582	NAWMcontra
79	M	IDA-014	19	23.1879	1.5093	NAWMcontra
79	M	IDA-014	20	22.8671	1.8226	NAWMcontra
79	M	IDA-014	21	26.4047	0.82798	NAWMcontra
79	M	IDA-014	22	25.782	1.0542	NAWMcontra
79	M	IDA-014	1	5.9541	1.3029	NAWMnext
79	M	IDA-014	2	5.1564	0.9349	NAWMnext
79	M	IDA-014	3	4.8615	0.69123	NAWMnext
79	M	IDA-014	4	4.2102	0.59923	NAWMnext
79	M	IDA-014	5	3.8434	0.46994	NAWMnext
79	M	IDA-014	6	3.8434	0.50723	NAWMnext
79	M	IDA-014	7	3.8434	0.91998	NAWMnext
79	M	IDA-014	8	3.8434	1.1438	NAWMnext
79	M	IDA-014	9	3.8434	1.1015	NAWMnext
79	M	IDA-014	10	3.8434	0.96971	NAWMnext
79	M	IDA-014	11	7.0868	1.5043	NAWMnext
79	M	IDA-014	12	6.4312	1.4943	NAWMnext
79	M	IDA-014	13	5.9541	0.9722	NAWMnext
79	M	IDA-014	14	5.1564	1.1264	NAWMnext
79	M	IDA-014	15	4.8615	0.84042	NAWMnext
79	M	IDA-014	16	4.8615	0.57685	NAWMnext
79	M	IDA-014	17	4.8615	0.86528	NAWMnext
79	M	IDA-014	18	4.8615	1.0493	NAWMnext
79	M	IDA-014	19	4.8615	1.3849	NAWMnext
79	M	IDA-014	20	4.8615	1.1438	NAWMnext
79	M	IDA-014	21	8.4204	1.2308	NAWMnext
79	M	IDA-014	22	7.8765	1.4073	NAWMnext
79	M	IDA-014	23	7.0868	1.2929	NAWMnext
79	M	IDA-014	24	6.4312	1.2755	NAWMnext
79	M	IDA-014	25	6.1972	1.1065	NAWMnext
79	M	IDA-014	26	6.1972	0.73847	NAWMnext
79	M	IDA-014	27	6.1972	1.0791	NAWMnext
79	M	IDA-014	28	6.1972	1.0269	NAWMnext
79	M	IDA-014	29	6.1972	1.3427	NAWMnext
79	M	IDA-014	30	115.5693	0	NAWMnext
68	M	IDA-015	1	2.977	0.57751	Oedema
68	M	IDA-015	2	4.2102	1.6632	Oedema
68	M	IDA-015	3	3.8434	1.1319	Oedema
68	M	IDA-015	4	2.4308	0.85471	Oedema
68	M	IDA-015	5	1.7188	0.73921	Oedema
68	M	IDA-015	6	2.4308	0.3696	Oedema
68	M	IDA-015	7	3.8434	0.3465	Oedema
68	M	IDA-015	8	3.4376	0.046201	Oedema
68	M	IDA-015	9	1.7188	1.1088	Oedema
68	M	IDA-015	10	2.977	0.64681	Oedema
68	M	IDA-015	11	2.4308	0.1617	Oedema
68	M	IDA-015	12	2.977	0	Oedema
68	M	IDA-015	13	3.8434	0.54286	Oedema
68	M	IDA-015	14	2.4308	0.80851	Oedema
68	M	IDA-015	15	1.7188	1.9058	Oedema
68	M	IDA-015	16	5.1564	1.0857	Oedema
68	M	IDA-015	17	4.2102	0.63526	Oedema
68	M	IDA-015	18	3.8434	0.057751	Oedema
68	M	IDA-015	19	4.2102	0.057751	Oedema
68	M	IDA-015	20	3.4376	0.39271	Oedema
68	M	IDA-015	21	1.7188	1.1204	Oedema
68	M	IDA-015	22	6.4312	0.64681	Oedema
68	M	IDA-015	23	5.7006	0.55441	Oedema
68	M	IDA-015	24	5.4353	0.57751	Oedema
68	M	IDA-015	25	5.1564	0.69301	Oedema
68	M	IDA-015	26	3.4376	0.41581	Oedema
68	M	IDA-015	27	1.7188	1.4091	Oedema
68	M	IDA-015	28	7.8765	0.83161	Oedema
68	M	IDA-015	29	7.2923	0.47356	Oedema
68	M	IDA-015	30	6.8752	0.39271	Oedema
68	M	IDA-015	31	5.1564	0.42736	Oedema
68	M	IDA-015	32	3.4376	0.76231	Oedema
68	M	IDA-015	33	1.7188	1.8134	Oedema
68	M	IDA-015	34	9.4143	0.88936	Oedema
68	M	IDA-015	35	8.594	0.61216	Oedema
68	M	IDA-015	36	6.8752	0.3234	Oedema
68	M	IDA-015	37	5.1564	0.3696	Oedema
68	M	IDA-015	38	3.4376	0.58906	Oedema
68	M	IDA-015	39	1.7188	1.5593	Oedema
68	M	IDA-015	40	10.3128	0.75076	Oedema
68	M	IDA-015	41	8.594	0.84316	Oedema
68	M	IDA-015	42	6.8752	0.70456	Oedema
68	M	IDA-015	43	5.1564	0.3696	Oedema
68	M	IDA-015	44	3.4376	0.42736	Oedema
68	M	IDA-015	45	1.7188	1.2359	Oedema
68	M	IDA-015	46	10.3128	0.94711	Oedema
68	M	IDA-015	47	8.594	0.55441	Oedema
68	M	IDA-015	48	6.8752	0.49666	Oedema
68	M	IDA-015	49	5.1564	0.231	Oedema
68	M	IDA-015	50	3.4376	0.57751	Oedema
68	M	IDA-015	51	1.7188	0.90091	Oedema
68	M	IDA-015	52	1.7188	0.63526	Oedema
68	M	IDA-015	53	3.4376	0.28875	Oedema
68	M	IDA-015	54	5.1564	2.7027	Oedema
68	M	IDA-015	55	10.3128	1.3514	Oedema
68	M	IDA-015	56	8.594	0.28875	Oedema
68	M	IDA-015	57	6.8752	1.1435	Oedema
68	M	IDA-015	58	5.1564	0.99331	Oedema
68	M	IDA-015	59	3.4376	0.65836	Oedema
68	M	IDA-015	60	1.7188	0.80851	Oedema
68	M	IDA-015	61	1.7188	0.47356	Oedema
68	M	IDA-015	62	2.4308	0	Oedema
68	M	IDA-015	63	3.8434	1.4091	Oedema
68	M	IDA-015	64	5.4353	2.7605	Oedema
68	M	IDA-015	65	10.4551	1.5593	Oedema
68	M	IDA-015	66	8.7642	0.87781	Oedema
68	M	IDA-015	67	7.0868	1.8711	Oedema
68	M	IDA-015	68	5.4353	0.75076	Oedema
68	M	IDA-015	69	3.8434	0.61216	Oedema
68	M	IDA-015	70	2.4308	0.62371	Oedema
68	M	IDA-015	71	1.7188	1.4784	Oedema
68	M	IDA-015	72	1.7188	0.2772	Oedema
68	M	IDA-015	73	3.4376	0.28875	Oedema
68	M	IDA-015	74	4.8615	2.0559	Oedema
68	M	IDA-015	75	6.1972	2.8182	Oedema
68	M	IDA-015	76	8.7642	1.028	Oedema
68	M	IDA-015	77	7.0868	0.63526	Oedema
68	M	IDA-015	78	5.4353	0.1617	Oedema
68	M	IDA-015	79	3.8434	0.60061	Oedema
68	M	IDA-015	80	2.4308	0	Oedema
68	M	IDA-015	81	1.7188	0.80851	Oedema
68	M	IDA-015	82	1.7188	0.87781	Oedema
68	M	IDA-015	83	2.4308	2.2638	Oedema
68	M	IDA-015	84	3.8434	3.0839	Oedema
68	M	IDA-015	85	5.4353	2.6681	Oedema
68	M	IDA-015	86	8.9311	0.2541	Oedema
68	M	IDA-015	87	7.2923	0.17325	Oedema
68	M	IDA-015	88	5.7006	1.0511	Oedema
68	M	IDA-015	89	4.2102	0.3465	Oedema
68	M	IDA-015	90	2.977	0.03465	Oedema
68	M	IDA-015	91	2.4308	0.63526	Oedema
68	M	IDA-015	92	1.7188	0.57751	Oedema
68	M	IDA-015	93	1.7188	2.4602	Oedema
68	M	IDA-015	94	2.977	5.2091	Oedema
68	M	IDA-015	95	7.8765	1.3052	Oedema
68	M	IDA-015	96	6.4312	1.0164	Oedema
68	M	IDA-015	97	5.1564	0.2541	Oedema
68	M	IDA-015	98	3.8434	0.69301	Oedema
68	M	IDA-015	99	2.4308	0.78541	Oedema
68	M	IDA-015	100	1.7188	0.39271	Oedema
68	M	IDA-015	101	1.7188	0.64681	Oedema
68	M	IDA-015	102	2.4308	3.3611	Oedema
68	M	IDA-015	103	7.2923	0.49666	Oedema
68	M	IDA-015	104	5.7006	0.72766	Oedema
68	M	IDA-015	105	4.2102	0.78541	Oedema
68	M	IDA-015	106	2.977	0.94711	Oedema
68	M	IDA-015	107	2.4308	0.73921	Oedema
68	M	IDA-015	108	1.7188	0.60061	Oedema
68	M	IDA-015	109	1.7188	0.86626	Oedema
68	M	IDA-015	110	1.7188	0.31185	Oedema
68	M	IDA-015	111	2.4308	0.43891	Oedema
68	M	IDA-015	112	6.4312	1.0742	Oedema
68	M	IDA-015	113	5.1564	0.94711	Oedema
68	M	IDA-015	114	4.2102	0.86626	Oedema
68	M	IDA-015	115	2.977	0.93556	Oedema
68	M	IDA-015	116	2.4308	0.53131	Oedema
68	M	IDA-015	117	1.7188	0.75076	Oedema
68	M	IDA-015	118	1.7188	0.56596	Oedema
68	M	IDA-015	119	2.4308	0.87781	Oedema
68	M	IDA-015	120	2.977	0.45046	Oedema
68	M	IDA-015	121	3.8434	0.51976	Oedema
68	M	IDA-015	122	4.8615	0.58906	Oedema
68	M	IDA-015	123	6.4312	1.259	Oedema
68	M	IDA-015	124	5.1564	0.77386	Oedema
68	M	IDA-015	125	4.2102	0.91246	Oedema
68	M	IDA-015	126	2.977	0.3465	Oedema
68	M	IDA-015	127	2.4308	0.3465	Oedema
68	M	IDA-015	128	1.7188	0.21945	Oedema
68	M	IDA-015	129	1.7188	0.3003	Oedema
68	M	IDA-015	130	1.7188	0.71611	Oedema
68	M	IDA-015	131	2.4308	0.38116	Oedema
68	M	IDA-015	132	3.8434	0.57751	Oedema
68	M	IDA-015	133	4.2102	0.40426	Oedema
68	M	IDA-015	134	5.1564	0.65836	Oedema
68	M	IDA-015	135	6.1972	0.54286	Oedema
68	M	IDA-015	136	5.1564	0.85471	Oedema
68	M	IDA-015	137	4.2102	0.2079	Oedema
68	M	IDA-015	138	2.977	0.43891	Oedema
68	M	IDA-015	139	2.4308	0	Oedema
68	M	IDA-015	140	1.7188	0.43891	Oedema
68	M	IDA-015	141	1.7188	0	Oedema
68	M	IDA-015	142	1.7188	0.1155	Oedema
68	M	IDA-015	143	2.4308	0.48511	Oedema
68	M	IDA-015	144	3.4376	0.83161	Oedema
68	M	IDA-015	145	3.8434	0.53131	Oedema
68	M	IDA-015	146	4.8615	0.66991	Oedema
68	M	IDA-015	147	5.7006	0.231	Oedema
68	M	IDA-015	148	6.4312	0.61216	Oedema
68	M	IDA-015	149	7.4921	1.0395	Oedema
68	M	IDA-015	150	5.1564	0.31185	Oedema
68	M	IDA-015	151	4.2102	0.39271	Oedema
68	M	IDA-015	152	2.977	0.24255	Oedema
68	M	IDA-015	153	2.4308	0.62371	Oedema
68	M	IDA-015	154	1.7188	0.26565	Oedema
68	M	IDA-015	155	1.7188	0	Oedema
68	M	IDA-015	156	1.7188	0.46201	Oedema
68	M	IDA-015	157	1.7188	0.1155	Oedema
68	M	IDA-015	158	1.7188	0.1848	Oedema
68	M	IDA-015	159	2.4308	0.76231	Oedema
68	M	IDA-015	160	3.4376	0.2772	Oedema
68	M	IDA-015	161	3.4376	0.26565	Oedema
68	M	IDA-015	162	3.8434	0.19635	Oedema
68	M	IDA-015	163	4.8615	0.82006	Oedema
68	M	IDA-015	164	5.4353	0.65836	Oedema
68	M	IDA-015	165	6.1972	1.0164	Oedema
68	M	IDA-015	166	7.2923	0.62371	Oedema
68	M	IDA-015	167	7.8765	0.40426	Oedema
68	M	IDA-015	168	8.7642	1.028	Oedema
68	M	IDA-015	169	5.1564	0.70456	Oedema
68	M	IDA-015	170	4.2102	0.69301	Oedema
68	M	IDA-015	171	2.977	0.84316	Oedema
68	M	IDA-015	172	2.4308	0.49666	Oedema
68	M	IDA-015	173	1.7188	0.56596	Oedema
68	M	IDA-015	174	1.7188	1.0511	Oedema
68	M	IDA-015	175	1.7188	0.35805	Oedema
68	M	IDA-015	176	1.7188	0.47356	Oedema
68	M	IDA-015	177	1.7188	0.76231	Oedema
68	M	IDA-015	178	1.7188	1.4669	Oedema
68	M	IDA-015	179	1.7188	0.68146	Oedema
68	M	IDA-015	180	1.7188	0.76231	Oedema
68	M	IDA-015	181	1.7188	0.78541	Oedema
68	M	IDA-015	182	1.7188	0.75076	Oedema
68	M	IDA-015	183	1.7188	0.3465	Oedema
68	M	IDA-015	184	1.7188	0	Oedema
68	M	IDA-015	185	1.7188	0.03465	Oedema
68	M	IDA-015	186	1.7188	0.56596	Oedema
68	M	IDA-015	187	1.7188	0.90091	Oedema
68	M	IDA-015	188	1.7188	0.92401	Oedema
68	M	IDA-015	189	2.4308	1.4322	Oedema
68	M	IDA-015	190	3.4376	1.1088	Oedema
68	M	IDA-015	191	3.8434	0.93556	Oedema
68	M	IDA-015	192	4.8615	0.1848	Oedema
68	M	IDA-015	193	5.1564	0	Oedema
68	M	IDA-015	194	5.4353	0.56596	Oedema
68	M	IDA-015	195	6.1972	0.77386	Oedema
68	M	IDA-015	196	7.0868	0.98176	Oedema
68	M	IDA-015	197	7.6867	1.0857	Oedema
68	M	IDA-015	198	8.594	0.86626	Oedema
68	M	IDA-015	199	9.4143	1.1897	Oedema
68	M	IDA-015	200	10.1686	2.5179	Oedema
68	M	IDA-015	201	4.2102	0.2772	Oedema
68	M	IDA-015	202	2.977	0.68146	Oedema
68	M	IDA-015	203	2.4308	1.1435	Oedema
68	M	IDA-015	204	2.4308	1.0742	Oedema
68	M	IDA-015	205	2.4308	0.26565	Oedema
68	M	IDA-015	206	2.4308	1.155	Oedema
68	M	IDA-015	207	2.4308	1.5015	Oedema
68	M	IDA-015	208	2.4308	1.617	Oedema
68	M	IDA-015	209	2.4308	0.99331	Oedema
68	M	IDA-015	210	5.4353	0.51976	Oedema
68	M	IDA-015	211	6.1972	0.49666	Oedema
68	M	IDA-015	212	6.8752	0.45046	Oedema
68	M	IDA-015	213	7.0868	0.63526	Oedema
68	M	IDA-015	214	7.6867	0.31185	Oedema
68	M	IDA-015	215	8.594	0.84316	Oedema
68	M	IDA-015	216	9.256	1.4669	Oedema
68	M	IDA-015	217	10.0222	1.8827	Oedema
68	M	IDA-015	218	11.0057	3.003	Oedema
68	M	IDA-015	219	8.7642	1.2128	Oedema
68	M	IDA-015	220	9.256	0.75076	Oedema
68	M	IDA-015	221	10.0222	0.63526	Oedema
68	M	IDA-015	222	10.8706	1.5477	Oedema
68	M	IDA-015	1	31.1762	0.92401	NAWMcontra
68	M	IDA-015	2	29.4713	0.75076	NAWMcontra
68	M	IDA-015	3	27.7681	0.51976	NAWMcontra
68	M	IDA-015	4	26.0669	0.62371	NAWMcontra
68	M	IDA-015	5	31.0337	1.3167	NAWMcontra
68	M	IDA-015	6	29.3205	0.60061	NAWMcontra
68	M	IDA-015	7	27.608	0.55441	NAWMcontra
68	M	IDA-015	8	25.8963	0.1848	NAWMcontra
68	M	IDA-015	9	24.1857	0.84316	NAWMcontra
68	M	IDA-015	10	29.2701	0.82006	NAWMcontra
68	M	IDA-015	11	27.5545	0.57751	NAWMcontra
68	M	IDA-015	12	25.8392	0.60061	NAWMcontra
68	M	IDA-015	13	24.1245	1.0742	NAWMcontra
68	M	IDA-015	14	22.4104	1.4438	NAWMcontra
68	M	IDA-015	15	27.608	1.3283	NAWMcontra
68	M	IDA-015	16	25.8963	1.5477	NAWMcontra
68	M	IDA-015	17	24.1857	1.6286	NAWMcontra
68	M	IDA-015	18	22.4762	1.9751	NAWMcontra
68	M	IDA-015	19	24.3682	1.6863	NAWMcontra
68	M	IDA-015	1	26.9583	1.5708	NAWMnext
68	M	IDA-015	2	14.2774	1.2705	NAWMnext
68	M	IDA-015	3	12.8623	1.5708	NAWMnext
68	M	IDA-015	4	11.4012	0.83161	NAWMnext
68	M	IDA-015	5	9.8738	0.99331	NAWMnext
68	M	IDA-015	6	15.0824	1.0395	NAWMnext
68	M	IDA-015	7	13.5338	0.40426	NAWMnext
68	M	IDA-015	8	12.0316	0.46201	NAWMnext
68	M	IDA-015	9	10.5954	1.1781	NAWMnext
68	M	IDA-015	10	9.256	1.028	NAWMnext
68	M	IDA-015	11	8.0619	1.1666	NAWMnext
68	M	IDA-015	12	15.7531	0.40426	NAWMnext
68	M	IDA-015	13	14.2774	1.3514	NAWMnext
68	M	IDA-015	14	12.8623	1.2128	NAWMnext
68	M	IDA-015	15	11.5301	1.3398	NAWMnext
68	M	IDA-015	16	10.3128	0.86626	NAWMnext
68	M	IDA-015	17	9.256	0.99331	NAWMnext
68	M	IDA-015	18	8.0619	0.92401	NAWMnext
68	M	IDA-015	19	15.18	1.8134	NAWMnext
68	M	IDA-015	20	13.8574	1.0164	NAWMnext
68	M	IDA-015	21	12.6305	1.3976	NAWMnext
68	M	IDA-015	22	11.5301	1.1319	NAWMnext
68	M	IDA-015	23	10.3128	1.155	NAWMnext
68	M	IDA-015	24	9.256	1.155	NAWMnext
68	M	IDA-015	25	8.0619	1.0857	NAWMnext
68	M	IDA-015	26	13.8574	0.99331	NAWMnext
68	M	IDA-015	27	12.6305	0.94711	NAWMnext
68	M	IDA-015	28	11.5301	0.93556	NAWMnext
68	M	IDA-015	29	10.3128	0.85471	NAWMnext
68	M	IDA-015	30	9.256	1.2243	NAWMnext
68	M	IDA-015	31	12.6305	1.2359	NAWMnext
68	M	IDA-015	32	11.5301	1.259	NAWMnext
68	M	IDA-015	33	10.3128	1.4669	NAWMnext
71	M	IDA-016	1	4.2102	0.046243	Oedema
71	M	IDA-016	2	5.1564	0.41618	Oedema
71	M	IDA-016	3	2.4308	3.6069	Oedema
71	M	IDA-016	4	2.4308	3.0983	Oedema
71	M	IDA-016	5	2.4308	2.0347	Oedema
71	M	IDA-016	6	2.4308	1.0636	Oedema
71	M	IDA-016	7	2.977	0.73988	Oedema
71	M	IDA-016	8	3.4376	1.1561	Oedema
71	M	IDA-016	9	3.8434	1.3873	Oedema
71	M	IDA-016	10	7.2923	0.046243	Oedema
71	M	IDA-016	11	1.7188	1.9884	Oedema
71	M	IDA-016	12	1.7188	2.7283	Oedema
71	M	IDA-016	13	1.7188	5.5029	Oedema
71	M	IDA-016	14	1.7188	5.2254	Oedema
71	M	IDA-016	15	1.7188	1.2948	Oedema
71	M	IDA-016	16	1.7188	1.1561	Oedema
71	M	IDA-016	17	2.4308	2.1734	Oedema
71	M	IDA-016	18	3.4376	0.60116	Oedema
71	M	IDA-016	19	3.8434	2.2659	Oedema
71	M	IDA-016	20	4.8615	0	Oedema
71	M	IDA-016	21	6.1972	0	Oedema
71	M	IDA-016	22	7.2923	0	Oedema
71	M	IDA-016	23	14.6854	0	Oedema
71	M	IDA-016	24	15.9395	0.3237	Oedema
71	M	IDA-016	25	17.188	0	Oedema
71	M	IDA-016	26	1.7188	0.046243	Oedema
71	M	IDA-016	27	1.7188	2.1734	Oedema
71	M	IDA-016	28	1.7188	2.6821	Oedema
71	M	IDA-016	29	2.4308	3.3295	Oedema
71	M	IDA-016	30	1.7188	0.87861	Oedema
71	M	IDA-016	31	1.7188	2.6358	Oedema
71	M	IDA-016	32	2.4308	1.341	Oedema
71	M	IDA-016	33	3.8434	0	Oedema
71	M	IDA-016	34	4.8615	0	Oedema
71	M	IDA-016	35	6.1972	0	Oedema
71	M	IDA-016	36	7.2923	1.711	Oedema
71	M	IDA-016	37	13.5338	0	Oedema
71	M	IDA-016	38	14.7857	0	Oedema
71	M	IDA-016	39	15.8466	0.46243	Oedema
71	M	IDA-016	40	17.0153	0	Oedema
71	M	IDA-016	41	18.2711	2.4046	Oedema
71	M	IDA-016	42	1.7188	2.7283	Oedema
71	M	IDA-016	43	1.7188	0	Oedema
71	M	IDA-016	44	2.4308	0	Oedema
71	M	IDA-016	45	3.8434	0.092486	Oedema
71	M	IDA-016	46	4.8615	0.27746	Oedema
71	M	IDA-016	47	5.7006	0	Oedema
71	M	IDA-016	48	6.4312	0	Oedema
71	M	IDA-016	49	11.1391	0	Oedema
71	M	IDA-016	50	12.3944	0	Oedema
71	M	IDA-016	51	13.4243	0.27746	Oedema
71	M	IDA-016	52	14.5845	0	Oedema
71	M	IDA-016	53	15.8466	0	Oedema
71	M	IDA-016	54	17.0153	0	Oedema
71	M	IDA-016	55	18.2711	1.711	Oedema
71	M	IDA-016	56	19.5973	3.0983	Oedema
71	M	IDA-016	57	1.7188	0	Oedema
71	M	IDA-016	58	2.4308	0	Oedema
71	M	IDA-016	59	3.8434	0.092486	Oedema
71	M	IDA-016	60	4.2102	0	Oedema
71	M	IDA-016	61	5.1564	0	Oedema
71	M	IDA-016	62	6.4312	0	Oedema
71	M	IDA-016	63	7.4921	0	Oedema
71	M	IDA-016	64	10.0222	0.092486	Oedema
71	M	IDA-016	65	11.0057	0.23121	Oedema
71	M	IDA-016	66	12.1538	0	Oedema
71	M	IDA-016	67	13.4243	0	Oedema
71	M	IDA-016	68	14.5845	0	Oedema
71	M	IDA-016	69	15.8466	0	Oedema
71	M	IDA-016	70	17.188	0	Oedema
71	M	IDA-016	71	18.5917	0.69364	Oedema
71	M	IDA-016	72	20.0445	1.5723	Oedema
71	M	IDA-016	73	21.5365	3.2832	Oedema
71	M	IDA-016	74	1.7188	0.9711	Oedema
71	M	IDA-016	75	2.4308	0.78613	Oedema
71	M	IDA-016	76	2.977	0	Oedema
71	M	IDA-016	77	4.2102	0	Oedema
71	M	IDA-016	78	5.1564	0.23121	Oedema
71	M	IDA-016	79	6.4312	0	Oedema
71	M	IDA-016	80	7.6867	0.046243	Oedema
71	M	IDA-016	81	8.594	0.41618	Oedema
71	M	IDA-016	82	9.723	0.41618	Oedema
71	M	IDA-016	83	11.0057	0	Oedema
71	M	IDA-016	84	12.1538	0	Oedema
71	M	IDA-016	85	13.4243	0	Oedema
71	M	IDA-016	86	14.7857	0	Oedema
71	M	IDA-016	87	16.2151	0	Oedema
71	M	IDA-016	88	17.6961	0.18497	Oedema
71	M	IDA-016	89	19.2168	1.1561	Oedema
71	M	IDA-016	90	20.7683	2.6358	Oedema
71	M	IDA-016	91	1.7188	1.2486	Oedema
71	M	IDA-016	92	2.4308	1.0636	Oedema
71	M	IDA-016	93	2.977	0.9711	Oedema
71	M	IDA-016	94	4.2102	0.69364	Oedema
71	M	IDA-016	95	5.4353	0.46243	Oedema
71	M	IDA-016	96	6.1972	0.55491	Oedema
71	M	IDA-016	97	7.2923	0.6474	Oedema
71	M	IDA-016	98	8.594	0	Oedema
71	M	IDA-016	99	9.723	0	Oedema
71	M	IDA-016	100	11.0057	0	Oedema
71	M	IDA-016	101	12.3944	0	Oedema
71	M	IDA-016	102	13.8574	0	Oedema
71	M	IDA-016	103	15.3734	0	Oedema
71	M	IDA-016	104	16.9282	0	Oedema
71	M	IDA-016	105	18.512	0.69364	Oedema
71	M	IDA-016	106	1.7188	1.9884	Oedema
71	M	IDA-016	107	2.4308	1.2486	Oedema
71	M	IDA-016	108	3.4376	0.78613	Oedema
71	M	IDA-016	109	3.8434	0.73988	Oedema
71	M	IDA-016	110	4.8615	0	Oedema
71	M	IDA-016	111	6.1972	0	Oedema
71	M	IDA-016	112	7.2923	0	Oedema
71	M	IDA-016	113	8.594	0	Oedema
71	M	IDA-016	114	10.0222	0	Oedema
71	M	IDA-016	115	11.5301	0	Oedema
71	M	IDA-016	116	13.09	0	Oedema
71	M	IDA-016	117	14.6854	0.55491	Oedema
71	M	IDA-016	118	16.306	0.92486	Oedema
71	M	IDA-016	119	17.9448	0.87861	Oedema
71	M	IDA-016	120	19.5973	1.711	Oedema
71	M	IDA-016	121	21.2604	3.2832	Oedema
71	M	IDA-016	122	1.7188	1.6185	Oedema
71	M	IDA-016	123	1.7188	0	Oedema
71	M	IDA-016	124	2.4308	0	Oedema
71	M	IDA-016	125	3.8434	0	Oedema
71	M	IDA-016	126	4.8615	0	Oedema
71	M	IDA-016	127	6.1972	0	Oedema
71	M	IDA-016	128	7.6867	0	Oedema
71	M	IDA-016	129	9.256	0.3237	Oedema
71	M	IDA-016	130	10.8706	0.23121	Oedema
71	M	IDA-016	131	12.5131	0	Oedema
71	M	IDA-016	132	14.1736	1.1561	Oedema
71	M	IDA-016	133	15.8466	1.7572	Oedema
71	M	IDA-016	134	17.5284	1.5723	Oedema
71	M	IDA-016	135	19.2168	2.3584	Oedema
71	M	IDA-016	136	20.9101	4.2081	Oedema
71	M	IDA-016	137	1.7188	0.3237	Oedema
71	M	IDA-016	138	2.4308	0	Oedema
71	M	IDA-016	139	3.8434	0	Oedema
71	M	IDA-016	140	5.4353	0.046243	Oedema
71	M	IDA-016	141	7.0868	0.50867	Oedema
71	M	IDA-016	142	8.7642	1.2023	Oedema
71	M	IDA-016	143	10.4551	1.5723	Oedema
71	M	IDA-016	144	12.1538	1.0636	Oedema
71	M	IDA-016	145	13.8574	1.9884	Oedema
71	M	IDA-016	146	15.5644	1.9422	Oedema
71	M	IDA-016	147	17.2737	1.2023	Oedema
71	M	IDA-016	148	18.9848	1.7572	Oedema
71	M	IDA-016	149	20.6971	3.8844	Oedema
71	M	IDA-016	150	1.7188	0	Oedema
71	M	IDA-016	151	3.4376	0.73988	Oedema
71	M	IDA-016	152	5.1564	1.0173	Oedema
71	M	IDA-016	153	6.8752	0.87861	Oedema
71	M	IDA-016	154	8.594	1.1561	Oedema
71	M	IDA-016	155	10.3128	1.2023	Oedema
71	M	IDA-016	156	12.0316	0.9711	Oedema
71	M	IDA-016	157	13.7504	2.0809	Oedema
71	M	IDA-016	158	15.4692	2.3584	Oedema
71	M	IDA-016	159	17.188	1.2023	Oedema
71	M	IDA-016	160	18.9068	1.5723	Oedema
71	M	IDA-016	161	20.6256	3.052	Oedema
71	M	IDA-016	162	1.7188	0.13873	Oedema
71	M	IDA-016	163	3.4376	1.711	Oedema
71	M	IDA-016	164	5.1564	2.2659	Oedema
71	M	IDA-016	165	6.8752	2.2197	Oedema
71	M	IDA-016	166	8.594	2.4046	Oedema
71	M	IDA-016	167	10.3128	1.9884	Oedema
71	M	IDA-016	168	12.0316	1.1561	Oedema
71	M	IDA-016	169	13.7504	2.2197	Oedema
71	M	IDA-016	170	15.4692	2.4509	Oedema
71	M	IDA-016	171	17.188	1.2948	Oedema
71	M	IDA-016	172	18.9068	1.4335	Oedema
71	M	IDA-016	173	20.6256	2.3584	Oedema
71	M	IDA-016	174	1.7188	0	Oedema
71	M	IDA-016	175	3.4376	0.9711	Oedema
71	M	IDA-016	176	5.1564	1.5723	Oedema
71	M	IDA-016	177	6.8752	2.4046	Oedema
71	M	IDA-016	178	8.594	3.052	Oedema
71	M	IDA-016	179	10.3128	2.7746	Oedema
71	M	IDA-016	180	12.0316	2.3584	Oedema
71	M	IDA-016	181	13.7504	3.4682	Oedema
71	M	IDA-016	182	15.4692	3.1445	Oedema
71	M	IDA-016	183	17.188	1.4798	Oedema
71	M	IDA-016	184	18.9068	1.1561	Oedema
71	M	IDA-016	185	20.6256	1.7572	Oedema
71	M	IDA-016	186	12.0316	2.5896	Oedema
71	M	IDA-016	187	13.7504	3.5145	Oedema
71	M	IDA-016	188	15.4692	3.237	Oedema
71	M	IDA-016	189	17.188	1.9884	Oedema
71	M	IDA-016	190	18.9068	2.6358	Oedema
71	M	IDA-016	191	20.6256	3.0983	Oedema
71	M	IDA-016	192	2.4308	0	Oedema
71	M	IDA-016	1	38.816	0.6474	NAWMcontra
71	M	IDA-016	2	39.6071	0.3237	NAWMcontra
71	M	IDA-016	3	40.4557	0.27746	NAWMcontra
71	M	IDA-016	4	41.3585	1.896	NAWMcontra
71	M	IDA-016	5	40.2728	0	NAWMcontra
71	M	IDA-016	6	41.0358	2.4046	NAWMcontra
71	M	IDA-016	7	41.8555	0.41618	NAWMcontra
71	M	IDA-016	8	42.7287	2.0347	NAWMcontra
71	M	IDA-016	1	12.0316	1.7572	NAWMnext
71	M	IDA-016	2	12.0316	1.1098	NAWMnext
71	M	IDA-016	3	12.0316	2.9595	NAWMnext
71	M	IDA-016	4	12.0316	4.5318	NAWMnext
71	M	IDA-016	5	12.0316	0	NAWMnext
71	M	IDA-016	6	12.0316	1.3873	NAWMnext
71	M	IDA-016	7	12.0316	3.6994	NAWMnext
71	M	IDA-016	8	12.0316	0.60116	NAWMnext
71	M	IDA-016	9	12.0316	2.2659	NAWMnext
71	M	IDA-016	10	12.1538	3.8844	NAWMnext
71	M	IDA-016	11	12.0316	2.9595	NAWMnext
71	M	IDA-016	12	12.1538	3.9769	NAWMnext
71	M	IDA-016	13	12.2747	4.2081	NAWMnext
65	M	IDA-018	1	20.1913	0.36123	Oedema
65	M	IDA-018	2	19.6726	1.1355	Oedema
65	M	IDA-018	3	19.2935	0.081669	Oedema
65	M	IDA-018	4	19.0624	0	Oedema
65	M	IDA-018	5	17.9448	1.5957	Oedema
65	M	IDA-018	6	18.5917	0	Oedema
65	M	IDA-018	7	18.0269	0.76015	Oedema
65	M	IDA-018	8	17.6125	0.71147	Oedema
65	M	IDA-018	9	17.359	0.55755	Oedema
65	M	IDA-018	10	16.9282	0.2136	Oedema
65	M	IDA-018	11	16.306	1.5564	Oedema
65	M	IDA-018	12	17.0153	0.14763	Oedema
65	M	IDA-018	13	16.3963	0.17433	Oedema
65	M	IDA-018	14	15.9395	0.6031	Oedema
65	M	IDA-018	15	15.659	0.22145	Oedema
65	M	IDA-018	16	15.3734	0.49473	Oedema
65	M	IDA-018	17	14.6854	1.1481	Oedema
65	M	IDA-018	18	13.7504	0.98945	Oedema
65	M	IDA-018	19	15.4692	0.45389	Oedema
65	M	IDA-018	20	14.7857	0.31411	Oedema
65	M	IDA-018	21	14.2774	0.4586	Oedema
65	M	IDA-018	22	13.9636	0	Oedema
65	M	IDA-018	23	13.8574	0.68948	Oedema
65	M	IDA-018	24	13.09	0.60781	Oedema
65	M	IDA-018	25	12.5131	0.94391	Oedema
65	M	IDA-018	26	12.1538	1.1057	Oedema
65	M	IDA-018	27	12.0316	1.2078	Oedema
65	M	IDA-018	28	12.0316	1.8721	Oedema
65	M	IDA-018	29	15.659	1.046	Oedema
65	M	IDA-018	30	15.5644	0.89365	Oedema
65	M	IDA-018	31	13.9636	0.49944	Oedema
65	M	IDA-018	32	13.2024	0.46018	Oedema
65	M	IDA-018	33	12.6305	0.58268	Oedema
65	M	IDA-018	34	12.2747	0.47117	Oedema
65	M	IDA-018	35	12.1538	0.55441	Oedema
65	M	IDA-018	36	12.1538	0.99417	Oedema
65	M	IDA-018	37	11.5301	1.2737	Oedema
65	M	IDA-018	38	10.8706	0.79785	Oedema
65	M	IDA-018	39	10.4551	0.75387	Oedema
65	M	IDA-018	40	10.3128	1.2549	Oedema
65	M	IDA-018	41	13.8574	1.4685	Oedema
65	M	IDA-018	42	13.8574	1.0617	Oedema
65	M	IDA-018	43	12.5131	0.77115	Oedema
65	M	IDA-018	44	11.6575	0.63451	Oedema
65	M	IDA-018	45	11.0057	0.3361	Oedema
65	M	IDA-018	46	10.5954	0.6031	Oedema
65	M	IDA-018	47	10.4551	0.95647	Oedema
65	M	IDA-018	48	10.4551	0.74288	Oedema
65	M	IDA-018	49	10.4551	0.37222	Oedema
65	M	IDA-018	50	10.4551	0.80256	Oedema
65	M	IDA-018	51	10.0222	1.379	Oedema
65	M	IDA-018	52	9.256	0.92035	Oedema
65	M	IDA-018	53	8.7642	1.0711	Oedema
65	M	IDA-018	54	8.594	1.0334	Oedema
65	M	IDA-018	55	8.594	1.112	Oedema
65	M	IDA-018	56	8.7642	1.101	Oedema
65	M	IDA-018	57	12.1538	2.2066	Oedema
65	M	IDA-018	58	12.1538	1.6381	Oedema
65	M	IDA-018	59	12.1538	1.2282	Oedema
65	M	IDA-018	60	11.5301	0.72717	Oedema
65	M	IDA-018	61	10.8706	1.0162	Oedema
65	M	IDA-018	62	10.1686	0.97846	Oedema
65	M	IDA-018	63	9.4143	0.7947	Oedema
65	M	IDA-018	64	8.9311	0.81198	Oedema
65	M	IDA-018	65	8.7642	1.3523	Oedema
65	M	IDA-018	66	8.7642	0.80884	Oedema
65	M	IDA-018	67	8.7642	0.39578	Oedema
65	M	IDA-018	68	8.7642	0.11936	Oedema
65	M	IDA-018	69	8.594	0.98945	Oedema
65	M	IDA-018	70	7.6867	0.86695	Oedema
65	M	IDA-018	71	7.0868	1.1512	Oedema
65	M	IDA-018	72	6.8752	1.0507	Oedema
65	M	IDA-018	73	6.8752	0.9659	Oedema
65	M	IDA-018	74	6.8752	0.61409	Oedema
65	M	IDA-018	75	6.8752	0.67848	Oedema
65	M	IDA-018	76	7.0868	0.92663	Oedema
65	M	IDA-018	77	7.2923	0.8591	Oedema
65	M	IDA-018	78	10.4551	1.9271	Oedema
65	M	IDA-018	79	10.4551	1.7904	Oedema
65	M	IDA-018	80	10.0222	1.3224	Oedema
65	M	IDA-018	81	9.256	1.0256	Oedema
65	M	IDA-018	82	8.7642	0.7947	Oedema
65	M	IDA-018	83	7.8765	1.0947	Oedema
65	M	IDA-018	84	7.2923	1.0146	Oedema
65	M	IDA-018	85	7.0868	1.4936	Oedema
65	M	IDA-018	86	7.0868	1.1575	Oedema
65	M	IDA-018	87	7.0868	0.67691	Oedema
65	M	IDA-018	88	7.0868	0.33139	Oedema
65	M	IDA-018	89	7.0868	1.2093	Oedema
65	M	IDA-018	90	6.1972	0.71461	Oedema
65	M	IDA-018	91	5.4353	0.71147	Oedema
65	M	IDA-018	92	5.1564	0.87009	Oedema
65	M	IDA-018	93	5.1564	0.70518	Oedema
65	M	IDA-018	94	5.1564	0.37851	Oedema
65	M	IDA-018	95	5.1564	0.51829	Oedema
65	M	IDA-018	96	5.1564	0.45546	Oedema
65	M	IDA-018	97	5.1564	0.71461	Oedema
65	M	IDA-018	98	5.4353	0.97375	Oedema
65	M	IDA-018	99	5.7006	0.4162	Oedema
65	M	IDA-018	100	6.4312	0.49316	Oedema
65	M	IDA-018	101	7.0868	0.44918	Oedema
65	M	IDA-018	102	7.6867	0.91721	Oedema
65	M	IDA-018	103	8.594	1.4606	Oedema
65	M	IDA-018	104	8.594	2.081	Oedema
65	M	IDA-018	105	7.6867	1.5125	Oedema
65	M	IDA-018	106	7.0868	1.0711	Oedema
65	M	IDA-018	107	6.4312	1.3193	Oedema
65	M	IDA-018	108	5.7006	1.2423	Oedema
65	M	IDA-018	109	5.4353	1.2266	Oedema
65	M	IDA-018	110	5.4353	1.3821	Oedema
65	M	IDA-018	111	5.4353	1.3381	Oedema
65	M	IDA-018	112	5.4353	1.0099	Oedema
65	M	IDA-018	113	5.4353	0.86224	Oedema
65	M	IDA-018	114	4.8615	0.68791	Oedema
65	M	IDA-018	115	3.8434	0.8057	Oedema
65	M	IDA-018	116	3.4376	0.83083	Oedema
65	M	IDA-018	117	3.4376	0.83554	Oedema
65	M	IDA-018	118	3.4376	0.6455	Oedema
65	M	IDA-018	119	3.4376	0.47431	Oedema
65	M	IDA-018	120	3.4376	0.72246	Oedema
65	M	IDA-018	121	3.4376	0.81983	Oedema
65	M	IDA-018	122	3.8434	0.72089	Oedema
65	M	IDA-018	123	4.2102	0.44133	Oedema
65	M	IDA-018	124	5.1564	0.70204	Oedema
65	M	IDA-018	125	5.4353	0.68948	Oedema
65	M	IDA-018	126	6.1972	0.59053	Oedema
65	M	IDA-018	127	7.0868	1.6412	Oedema
65	M	IDA-018	128	6.1972	1.9444	Oedema
65	M	IDA-018	129	5.4353	1.1952	Oedema
65	M	IDA-018	130	5.1564	0.99417	Oedema
65	M	IDA-018	131	4.2102	0.86381	Oedema
65	M	IDA-018	132	3.8434	0.79156	Oedema
65	M	IDA-018	133	3.8434	0.6298	Oedema
65	M	IDA-018	134	3.8434	0.80256	Oedema
65	M	IDA-018	135	3.8434	1.2329	Oedema
65	M	IDA-018	136	3.8434	1.0601	Oedema
65	M	IDA-018	137	3.8434	1.112	Oedema
65	M	IDA-018	138	2.4308	0.90307	Oedema
65	M	IDA-018	139	1.7188	0.94077	Oedema
65	M	IDA-018	140	1.7188	0.88266	Oedema
65	M	IDA-018	141	1.7188	0.64393	Oedema
65	M	IDA-018	142	1.7188	0.39735	Oedema
65	M	IDA-018	143	1.7188	1.1057	Oedema
65	M	IDA-018	144	1.7188	0.97846	Oedema
65	M	IDA-018	145	2.4308	0.68634	Oedema
65	M	IDA-018	146	2.977	0.51357	Oedema
65	M	IDA-018	147	3.4376	0.82926	Oedema
65	M	IDA-018	148	3.8434	0.70047	Oedema
65	M	IDA-018	149	4.8615	0.32511	Oedema
65	M	IDA-018	150	5.4353	1.4324	Oedema
65	M	IDA-018	151	6.1972	1.4166	Oedema
65	M	IDA-018	152	3.4376	1.0648	Oedema
65	M	IDA-018	153	2.977	1.0162	Oedema
65	M	IDA-018	154	2.4308	1.4151	Oedema
65	M	IDA-018	155	2.4308	1.0114	Oedema
65	M	IDA-018	156	2.4308	0.93606	Oedema
65	M	IDA-018	157	2.4308	0.86538	Oedema
65	M	IDA-018	158	2.4308	0.76801	Oedema
65	M	IDA-018	159	2.4308	0.67691	Oedema
65	M	IDA-018	160	1.7188	1.5988	Oedema
65	M	IDA-018	161	2.4308	0.55912	Oedema
65	M	IDA-018	162	3.4376	0.54341	Oedema
65	M	IDA-018	163	3.8434	1.2407	Oedema
65	M	IDA-018	164	4.8615	0.81983	Oedema
65	M	IDA-018	165	1.7188	1.9805	Oedema
65	M	IDA-018	166	1.7188	1.1308	Oedema
65	M	IDA-018	167	1.7188	1.2062	Oedema
65	M	IDA-018	168	1.7188	1.2298	Oedema
65	M	IDA-018	169	1.7188	0.72089	Oedema
65	M	IDA-018	170	2.4308	0.85753	Oedema
65	M	IDA-018	171	3.8434	0.54027	Oedema
65	M	IDA-018	1	18.3518	1.4088	NAWMcontra
65	M	IDA-018	2	19.5218	1.0696	NAWMcontra
65	M	IDA-018	3	20.7683	1.1434	NAWMcontra
65	M	IDA-018	4	22.0784	1.6695	NAWMcontra
65	M	IDA-018	5	23.4413	1.7873	NAWMcontra
65	M	IDA-018	6	24.8484	0.90307	NAWMcontra
65	M	IDA-018	7	18.0269	0.57168	NAWMcontra
65	M	IDA-018	8	19.0624	0.70989	NAWMcontra
65	M	IDA-018	9	20.1913	0.84182	NAWMcontra
65	M	IDA-018	10	21.3989	1.269	NAWMcontra
65	M	IDA-018	11	22.6725	1.4465	NAWMcontra
65	M	IDA-018	12	24.0017	1.0696	NAWMcontra
65	M	IDA-018	13	25.3778	0.53399	NAWMcontra
65	M	IDA-018	14	18.9068	0.86852	NAWMcontra
65	M	IDA-018	15	19.8965	0.90621	NAWMcontra
65	M	IDA-018	16	20.9806	0.89836	NAWMcontra
65	M	IDA-018	17	22.1452	0.80256	NAWMcontra
65	M	IDA-018	18	23.3782	0.95176	NAWMcontra
65	M	IDA-018	19	24.6694	0.7523	NAWMcontra
65	M	IDA-018	20	26.0102	0.73031	NAWMcontra
65	M	IDA-018	21	19.8965	1.3365	NAWMcontra
65	M	IDA-018	22	20.8393	1.0413	NAWMcontra
65	M	IDA-018	23	21.8768	0.89051	NAWMcontra
65	M	IDA-018	24	22.996	0.66906	NAWMcontra
65	M	IDA-018	25	24.1857	0.46175	NAWMcontra
65	M	IDA-018	26	25.4359	0.70675	NAWMcontra
65	M	IDA-018	27	26.7383	1.4748	NAWMcontra
65	M	IDA-018	28	21.8768	1.0853	NAWMcontra
65	M	IDA-018	1	5.1564	2.2695	NAWMnext
65	M	IDA-018	2	5.4353	1.4622	NAWMnext
65	M	IDA-018	3	6.1972	1.6821	NAWMnext
65	M	IDA-018	4	6.8752	0.089522	NAWMnext
65	M	IDA-018	5	6.8752	1.8847	NAWMnext
65	M	IDA-018	6	5.7006	1.6569	NAWMnext
65	M	IDA-018	7	5.4353	2.3417	NAWMnext
65	M	IDA-018	8	5.1564	1.8344	NAWMnext
65	M	IDA-018	9	5.4353	1.4041	NAWMnext
65	M	IDA-018	10	6.1972	1.2722	NAWMnext
65	M	IDA-018	11	6.8752	1.0931	NAWMnext
65	M	IDA-018	12	6.8752	2.3323	NAWMnext
65	M	IDA-018	13	6.8752	0.98631	NAWMnext
65	M	IDA-018	14	6.1972	1.6569	NAWMnext
65	M	IDA-018	15	5.4353	2.7642	NAWMnext
65	M	IDA-018	16	5.1564	1.4276	NAWMnext
65	M	IDA-018	17	5.4353	1.9915	NAWMnext
65	M	IDA-018	18	5.7006	1.6475	NAWMnext
65	M	IDA-018	19	6.4312	1.024	NAWMnext
65	M	IDA-018	20	6.8752	1.5015	NAWMnext
65	M	IDA-018	21	6.8752	1.7952	NAWMnext
65	M	IDA-018	22	5.4353	1.7323	NAWMnext
65	M	IDA-018	23	5.1564	1.2832	NAWMnext
65	M	IDA-018	24	5.1564	1.3381	NAWMnext
46	M	IDA-019	1	13.7504	0.67956	Oedema
46	M	IDA-019	2	13.7504	0.77057	Oedema
46	M	IDA-019	3	8.7642	0.27304	Oedema
46	M	IDA-019	4	8.9311	0	Oedema
46	M	IDA-019	5	9.4143	0.16989	Oedema
46	M	IDA-019	6	12.0316	1.0739	Oedema
46	M	IDA-019	7	12.0316	0.55821	Oedema
46	M	IDA-019	8	12.0316	0.39439	Oedema
46	M	IDA-019	9	7.0868	0.46113	Oedema
46	M	IDA-019	10	7.2923	0.57035	Oedema
46	M	IDA-019	11	7.8765	0.91619	Oedema
46	M	IDA-019	12	8.7642	0.54001	Oedema
46	M	IDA-019	13	8.9311	0.59462	Oedema
46	M	IDA-019	14	9.4143	0.67349	Oedema
46	M	IDA-019	15	10.3128	0.61282	Oedema
46	M	IDA-019	16	10.3128	0.33978	Oedema
46	M	IDA-019	17	10.3128	0.18809	Oedema
46	M	IDA-019	18	7.0868	0.7281	Oedema
46	M	IDA-019	19	7.8765	0.57641	Oedema
46	M	IDA-019	20	8.594	0.77664	Oedema
46	M	IDA-019	21	8.594	0.94653	Oedema
46	M	IDA-019	22	8.594	0.71597	Oedema
46	M	IDA-019	23	8.594	0.33978	Oedema
46	M	IDA-019	24	8.7642	0.92833	Oedema
46	M	IDA-019	25	9.256	1.0254	Oedema
46	M	IDA-019	26	13.4243	0.78271	Oedema
46	M	IDA-019	27	14.5845	1.1043	Oedema
46	M	IDA-019	28	5.4353	0.38225	Oedema
46	M	IDA-019	29	5.7006	1.0375	Oedema
46	M	IDA-019	30	7.6867	0.66743	Oedema
46	M	IDA-019	31	8.594	0.47327	Oedema
46	M	IDA-019	32	9.723	0.38832	Oedema
46	M	IDA-019	33	11.0057	0.18203	Oedema
46	M	IDA-019	34	12.1538	0.29731	Oedema
46	M	IDA-019	35	13.4243	0.83732	Oedema
46	M	IDA-019	36	14.5845	0.92833	Oedema
46	M	IDA-019	37	4.2102	0.89192	Oedema
46	M	IDA-019	38	5.1564	1.1286	Oedema
46	M	IDA-019	39	9.723	1.4805	Oedema
46	M	IDA-019	40	11.0057	1.2014	Oedema
46	M	IDA-019	41	13.4243	0.70383	Oedema
46	M	IDA-019	42	3.4376	1.1832	Oedema
46	M	IDA-019	43	3.4376	1.0922	Oedema
46	M	IDA-019	44	12.1538	0.35798	Oedema
46	M	IDA-019	45	1.7188	1.1104	Oedema
46	M	IDA-019	46	1.7188	1.0375	Oedema
46	M	IDA-019	47	1.7188	0.7463	Oedema
46	M	IDA-019	48	1.7188	0.75237	Oedema
46	M	IDA-019	49	11.0057	0.64922	Oedema
46	M	IDA-019	50	12.2747	0.91013	Oedema
46	M	IDA-019	51	11.1391	0.31551	Oedema
46	M	IDA-019	52	12.5131	0.7281	Oedema
46	M	IDA-019	53	1.7188	0.24877	Oedema
46	M	IDA-019	54	11.6575	0.36405	Oedema
46	M	IDA-019	55	11.0057	0.64316	Oedema
46	M	IDA-019	56	10.5954	0.57035	Oedema
46	M	IDA-019	57	10.4551	0.40652	Oedema
46	M	IDA-019	58	10.3128	0.25484	Oedema
46	M	IDA-019	59	10.3128	0.30944	Oedema
46	M	IDA-019	60	1.7188	1.7717	Oedema
46	M	IDA-019	61	10.4551	0.97687	Oedema
46	M	IDA-019	62	1.7188	2.1176	Oedema
46	M	IDA-019	63	10.4551	0.49754	Oedema
46	M	IDA-019	64	1.7188	1.6079	Oedema
[truncated: 489 more rows]
